# Supplementary material for: Tissue Forge: Interactive biological and biophysics simulation environment
Source: PLoS Comput Biol. 2023 Oct 23;19(10):e1010768. doi: 10.1371/journal.pcbi.1010768 (PMC10621971; doi:10.1371/journal.pcbi.1010768)
Supplement: S2 File — Jupyter Notebook that simulates a simple oscillator with two particles. (IPYNB) [file pcbi.1010768.s002.ipynb]

# %% [markdown]
Simple Oscillator
=================

This example constructs a simple oscillator of two particles that interact via a harmonic potential.

# %% [markdown]
Particle Type
-------------

Define a particle type for creating two oscillating particles.

# %% [code]
# Get the Tissue Forge Python library
import tissue_forge as tf
# Specify a particle type with a particular radius
class OscType(tf.ParticleTypeSpec):
    radius = 0.5

# %% [markdown]
Initialization
--------------

Initialize Tissue Forge, construct two particles and reduce the radius of one of the particles.

# %% [code]
# Initialize with a 10x10x10 domain and cutoff distance of 3
tf.init(dim=[10, 10, 10], cutoff=3)
# Get the oscillator type and create two particles
osc_type = OscType.get()
osc_part1 = osc_type([4, 5, 5])
osc_part2 = osc_type([6, 5, 5])
# Change the radius of one of the particles
osc_part2.radius = 0.25

# %% [markdown]
Interaction
-----------

Define a harmonic potential and bind it for interactions between particles of the defined particle type.

# %% [code]
# Create a harmonic potential object
pot = tf.Potential.harmonic(k=1, r0=1.5)
# Bind the harmonic potential to pairs of particles of the oscillator type
tf.bind.types(pot, osc_type, osc_type)

# %% [markdown]
Events
------

Define and register an event that prints the time and particle x-coordinate.

# %% [code]
def my_event(e: tf.event.TimeEvent):
    print('Time:', tf.Universe.time)
    print('p1_x:', osc_part1.position.x())
    print('p2_x:', osc_part2.position.x())
# Register the event for execution at every simulation step
tf.event.on_time(period=tf.Universe.dt, invoke_method=my_event)

# %% [code]
# Run the simulation
tf.show()
