# Supplementary material for: Tissue Forge: Interactive biological and biophysics simulation environment
Source: PLoS Comput Biol. 2023 Oct 23;19(10):e1010768. doi: 10.1371/journal.pcbi.1010768 (PMC10621971; doi:10.1371/journal.pcbi.1010768)
Supplement: S3 File — Source code for benchmarks for variable cutoff distance, variable number of potentials, or algorithmic cost per simulation step. (ZIP) [file pcbi.1010768.s003.zip]

Archive with 29 entries (24 files):
- cell_sorting_potential_sum/__init__.py
- cell_sorting_potential_sum/benchmark.py
- cell_sorting_potential_sum/benchmark_exec.py
- cell_sorting_potential_sum/instructions.txt
- cell_sorting_step_reporting/__init__.py
- cell_sorting_step_reporting/benchmark.py
- cell_sorting_step_reporting/benchmark_exec.py
- cell_sorting_step_reporting/instructions.txt
- cell_sorting_variable_cutoff/instructions.txt
- cell_sorting_variable_cutoff/test1/
- cell_sorting_variable_cutoff/test1/__init__.py
- cell_sorting_variable_cutoff/test1/benchmark.py
- cell_sorting_variable_cutoff/test1/benchmark_exec.py
- cell_sorting_variable_cutoff/test2/
- cell_sorting_variable_cutoff/test2/__init__.py
- cell_sorting_variable_cutoff/test2/benchmark.py
- cell_sorting_variable_cutoff/test2/benchmark_exec.py
- cell_sorting_variable_cutoff/test3/
- cell_sorting_variable_cutoff/test3/__init__.py
- cell_sorting_variable_cutoff/test3/benchmark.py
- cell_sorting_variable_cutoff/test3/benchmark_exec.py
- cell_sorting_variable_cutoff/test4/
- cell_sorting_variable_cutoff/test4/__init__.py
- cell_sorting_variable_cutoff/test4/benchmark.py
- cell_sorting_variable_cutoff/test4/benchmark_exec.py
- cell_sorting_variable_cutoff/test5/
- cell_sorting_variable_cutoff/test5/__init__.py
- cell_sorting_variable_cutoff/test5/benchmark.py
- cell_sorting_variable_cutoff/test5/benchmark_exec.py
