# Supplementary material for: Tissue Forge: Interactive biological and biophysics simulation environment
Source: PLoS Comput Biol. 2023 Oct 23;19(10):e1010768. doi: 10.1371/journal.pcbi.1010768 (PMC10621971; doi:10.1371/journal.pcbi.1010768)
Supplement: S3 File — Source code for benchmarks for variable cutoff distance, variable number of potentials, or algorithmic cost per simulation step. (ZIP) [file pcbi.1010768.s003.zip › cell_sorting_potential_sum/instructions.txt]

This benchmark can be run by executing the script "benchmark.py".

This benchmark requires installation of Tissue Forge.
Tissue Forge can be easily installed using conda.
Note that the Tissue Forge conda package does not currently support GPU acceleration.
To build Tissue Forge locally with GPU acceleration using a CUDA-supporting device, see
https://tissue-forge-documentation.readthedocs.io/en/latest/getting.html.
To install the Tissue Forge conda package, open a terminal, create an environment and install
Tissue Forge into the environment using the command,

conda install -c conda-forge -c tissue-forge tissue-forge

To execute a Python script with a Tissue Forge conda installation,
activate the environment with Tissue Forge installed.

To execute a Python script with a Tissue Forge local build,
see the following link,

https://tissue-forge-documentation.readthedocs.io/en/latest/getting.html#installing-from-source
