# Supplementary material for: Tissue Forge: Interactive biological and biophysics simulation environment
Source: PLoS Comput Biol. 2023 Oct 23;19(10):e1010768. doi: 10.1371/journal.pcbi.1010768 (PMC10621971; doi:10.1371/journal.pcbi.1010768)
Supplement: S3 File — Source code for benchmarks for variable cutoff distance, variable number of potentials, or algorithmic cost per simulation step. (ZIP) [file pcbi.1010768.s003.zip › cell_sorting_step_reporting/benchmark_exec.py]

import tissue_forge as tf
from time import time_ns


def_A_count = int(5E6)
def_B_count = int(5E6)
def_dim = 200.
def_cutoff = 5.
def_cells = 30


class AType(tf.ParticleTypeSpec):
    radius = 0.1
    style = {'color': 'red'}


class BType(AType):
    style = {'color': 'blue'}


def init(dim: float = def_dim,
         cells: int = def_cells,
         A_count: int = def_A_count,
         B_count: int = def_B_count,
         cutoff: float = def_cutoff,
         windowless: bool = False,
         **kwargs):
    # new simulator
    tf.init(dim=[dim] * 3,
            cells=[cells] * 3,
            cutoff=cutoff,
            perfcounter_period=1,
            windowless=windowless, **kwargs)

    tf.throw_exceptions(True)

    A = AType.get()
    B = BType.get()

    # create three potentials, for each kind of particle interaction
    pot_aa = tf.Potential.coulomb(1E0, min=AType.radius / 10, max=def_cutoff)
    pot_bb = tf.Potential.coulomb(1E0, min=AType.radius / 10, max=def_cutoff)
    pot_ab = tf.Potential.coulomb(2E0, min=AType.radius / 10, max=def_cutoff)

    # bind the potential with the *TYPES* of the particles
    tf.bind.types(pot_aa, A, A)
    tf.bind.types(pot_bb, B, B)
    tf.bind.types(pot_ab, A, B)

    # create particle instances, for a total A_count + B_count cells
    A.factory(A_count)
    B.factory(B_count)


def run(num_steps: int = None):
    # run the simulator
    if num_steps is None:
        tf.Logger.enableConsoleLogging(tf.Logger.INFORMATION)
        tf.run()
        tf.Logger.disableConsoleLogging()
    else:
        ti = time_ns()
        tf.step(tf.Universe.dt * num_steps)
        tfin = time_ns() - ti
        tf.Logger.enableConsoleLogging(tf.Logger.INFORMATION)
        tf.step()
        tf.Logger.disableConsoleLogging()
        return tfin


def run_gpu(num_steps: int, num_threads: int, num_blocks: int):
    engine_config: tf.cuda.EngineConfig = tf.Simulator.cuda_config.engine
    engine_config.set_threads(int(num_threads))
    engine_config.set_blocks(int(num_blocks))
    if engine_config.to_device() != 0:
        raise RuntimeError('To device failed')

    ti = time_ns()
    tf.step(tf.Universe.dt * num_steps)
    tfin = time_ns() - ti
    tf.Logger.enableConsoleLogging(tf.Logger.INFORMATION)
    tf.step()
    tf.Logger.disableConsoleLogging()

    if engine_config.from_device() != 0:
        raise RuntimeError('From device failed')

    return tfin


def run_gpu_rendered(num_threads: int, num_blocks: int):
    engine_config: tf.cuda.EngineConfig = tf.Simulator.cuda_config.engine
    engine_config.set_threads(int(num_threads))
    engine_config.set_blocks(int(num_blocks))
    if engine_config.to_device() != 0:
        raise RuntimeError('To device failed')

    tf.Logger.enableConsoleLogging(tf.Logger.INFORMATION)
    tf.run()
    tf.Logger.disableConsoleLogging()

    if engine_config.from_device() != 0:
        raise RuntimeError('From device failed')


if __name__ == '__main__':
    # total number of cells
    _A_count = 5000
    _B_count = 5000

    # dimensions of universe
    _dim = 20.

    # number of cells along each dimension
    _cells = 3

    init(A_count=_A_count,
         B_count=_B_count,
         dim=_dim,
         cells=_cells)
    run()
    # run_gpu_rendered(64, 2048)
