# Supplementary material for: Tissue Forge: Interactive biological and biophysics simulation environment
Source: PLoS Comput Biol. 2023 Oct 23;19(10):e1010768. doi: 10.1371/journal.pcbi.1010768 (PMC10621971; doi:10.1371/journal.pcbi.1010768)
Supplement: S3 File — Source code for benchmarks for variable cutoff distance, variable number of potentials, or algorithmic cost per simulation step. (ZIP) [file pcbi.1010768.s003.zip › cell_sorting_variable_cutoff/test1/benchmark.py]

import os
import sys
import multiprocessing
import multiprocessing.connection

sys.path.append(os.path.dirname(__file__))

try:
    from . import benchmark_exec
except ImportError:
    import benchmark_exec


def do_sim_cpu(type_count: int,
               cutoff: float,
               dim: float,
               cells: int,
               num_steps: int,
               conn: multiprocessing.connection.Connection):
    benchmark_exec.init(type_count, type_count, cutoff, dim, cells, windowless=True)
    conn.send(benchmark_exec.run(num_steps))


def do_sim_gpu(type_count: int,
               cutoff: float,
               dim: float,
               cells: int,
               num_steps: int,
               num_threads: int,
               num_blocks: int,
               conn: multiprocessing.connection.Connection):
    benchmark_exec.init(type_count, type_count, cutoff, dim, cells, windowless=True)
    conn.send(benchmark_exec.run_gpu(num_steps, num_threads, num_blocks))


def p_do_sim_cpu(type_count: int,
                 cutoff: float,
                 dim: float,
                 cells: int,
                 num_steps: int):
    conn1, conn2 = multiprocessing.Pipe()
    p = multiprocessing.Process(target=do_sim_cpu,
                                args=(type_count, cutoff, dim, cells, num_steps, conn1))
    p.start()
    p.join()
    if p.exitcode != 0:
        raise RuntimeError('Execution failed')
    return conn2.recv()


def p_do_sim_gpu(type_count: int,
                 cutoff: float,
                 dim: float,
                 cells: int,
                 num_steps: int,
                 num_threads: int,
                 num_blocks: int):
    conn1, conn2 = multiprocessing.Pipe()
    p = multiprocessing.Process(target=do_sim_gpu,
                                args=(type_count, cutoff, dim, cells, num_steps, num_threads, num_blocks, conn1))
    p.start()
    p.join()
    if p.exitcode != 0:
        raise RuntimeError('Execution failed')
    return conn2.recv()


test_cell_range = range(3, 31, 3)


def cpu_test():
    print('--------')
    print('CPU Test')
    print('--------')
    for i in test_cell_range:
        cells = i
        type_count = benchmark_exec.type_count_by_cells(i)
        dim = benchmark_exec.dim_by_cells(i)
        num_steps = 10
        cutoff = 3.
        runtime = p_do_sim_cpu(type_count, cutoff, dim, cells, num_steps) * 1E-9
        print(i, 2 * type_count, dim, runtime)


def gpu_test(num_threads: int, num_blocks: int):
    print('Threads:', num_threads)
    print('Blocks:', num_blocks)
    for i in test_cell_range:
        cells = i
        type_count = benchmark_exec.type_count_by_cells(i)
        dim = benchmark_exec.dim_by_cells(i)
        num_steps = 10
        cutoff = 3.
        runtime = p_do_sim_gpu(type_count, cutoff, dim, cells, num_steps, num_threads, num_blocks) * 1E-9
        print(i, 2 * type_count, dim, runtime)


def gpu_test1():
    print('----------')
    print('GPU Test 1')
    print('----------')
    num_threads = 64
    num_blocks = 512
    gpu_test(num_threads, num_blocks)


def gpu_test2():
    print('----------')
    print('GPU Test 2')
    print('----------')
    num_threads = 128
    num_blocks = 512
    gpu_test(num_threads, num_blocks)


def gpu_test3():
    print('----------')
    print('GPU Test 3')
    print('----------')
    num_threads = 64
    num_blocks = 1024
    gpu_test(num_threads, num_blocks)


def gpu_test4():
    print('----------')
    print('GPU Test 4')
    print('----------')
    num_threads = 128
    num_blocks = 1024
    gpu_test(num_threads, num_blocks)


def gpu_test5():
    print('----------')
    print('GPU Test 5')
    print('----------')
    num_threads = 64
    num_blocks = 2048
    gpu_test(num_threads, num_blocks)


def gpu_test6():
    print('----------')
    print('GPU Test 6')
    print('----------')
    num_threads = 128
    num_blocks = 2048
    gpu_test(num_threads, num_blocks)


if __name__ == '__main__':
    cpu_test()
    gpu_test1()
    gpu_test2()
    gpu_test3()
    gpu_test4()
    gpu_test5()
    gpu_test6()
