# Supplementary material for: Tissue Forge: Interactive biological and biophysics simulation environment
Source: PLoS Comput Biol. 2023 Oct 23;19(10):e1010768. doi: 10.1371/journal.pcbi.1010768 (PMC10621971; doi:10.1371/journal.pcbi.1010768)
Supplement: S3 File — Source code for benchmarks for variable cutoff distance, variable number of potentials, or algorithmic cost per simulation step. (ZIP) [file pcbi.1010768.s003.zip › cell_sorting_variable_cutoff/test1/benchmark_exec.py]

import tissue_forge as tf
from time import time_ns


def_A_count = 5000
def_B_count = 5000
def_dim = 20.
def_cutoff = 3.
def_cells = 3


def cells_by_dim(dim: float):
    return int(def_cells / def_dim * dim)


def cells_by_type_count(total_count: int):
    return int((def_cells ** 3 / def_A_count * total_count) ** (1 / 3))


def dim_by_cells(cells: int):
    return def_dim / def_cells * cells


def dim_cells_by_count(total_count: int):
    dim = (def_dim ** 3 / def_A_count * total_count) ** (1 / 3)
    return dim, cells_by_dim(dim)


def type_count_by_cells(cells: int):
    return int(def_A_count * (cells / def_cells) ** 3)


class AType(tf.ParticleTypeSpec):
    mass = 40
    radius = 0.4
    dynamics = tf.Overdamped
    style = {'color': 'red'}


class BType(tf.ParticleTypeSpec):
    mass = 40
    radius = 0.4
    dynamics = tf.Overdamped
    style = {'color': 'blue'}


def init(A_count: int = def_A_count,
         B_count: int = def_B_count,
         cutoff: float = def_cutoff,
         dim: float = def_dim,
         cells: int = def_cells,
         windowless: bool = False,
         **kwargs):
    # new simulator
    tf.init(dim=[dim] * 3, cells=[cells] * 3, cutoff=cutoff, windowless=windowless, **kwargs)

    if 'perfcounter_period' in kwargs.keys():
        tf.Logger.enableConsoleLogging(tf.Logger.INFORMATION)

    tf.throw_exceptions(True)

    A = AType.get()
    B = BType.get()

    # create three potentials, for each kind of particle interaction
    pot_aa = tf.Potential.morse(d=3, a=5, min=-0.8, max=2)
    pot_bb = tf.Potential.morse(d=3, a=5, min=-0.8, max=2)
    pot_ab = tf.Potential.morse(d=0.3, a=5, min=-0.8, max=2)

    # bind the potential with the *TYPES* of the particles
    tf.bind.types(pot_aa, A, A)
    tf.bind.types(pot_bb, B, B)
    tf.bind.types(pot_ab, A, B)

    # create a random force. In overdamped dynamcis, we neeed a random force to
    # enable the objects to move around, otherwise they tend to get trapped
    # in a potential
    rforce = tf.Force.random(mean=0, std=50)

    # bind it just like any other force
    tf.bind.force(rforce, A)
    tf.bind.force(rforce, B)

    # create particle instances, for a total A_count + B_count cells
    A.factory(A_count)
    B.factory(B_count)


def run(num_steps: int = None):
    # run the simulator
    if num_steps is None:
        tf.show()
    else:
        ti = time_ns()
        tf.step(tf.Universe.dt * num_steps)
        return time_ns() - ti


def run_gpu(num_steps: int, num_threads: int, num_blocks: int):
    engine_config: tf.cuda.EngineConfig = tf.Simulator.cuda_config.engine
    engine_config.set_threads(int(num_threads))
    engine_config.set_blocks(int(num_blocks))
    if engine_config.to_device() != 0:
        raise RuntimeError('To device failed')

    ti = time_ns()
    tf.step(tf.Universe.dt * num_steps)
    tfin = time_ns() - ti

    if engine_config.from_device() != 0:
        raise RuntimeError('From device failed')

    return tfin
