# Supplementary material for: Tissue Forge: Interactive biological and biophysics simulation environment
Source: PLoS Comput Biol. 2023 Oct 23;19(10):e1010768. doi: 10.1371/journal.pcbi.1010768 (PMC10621971; doi:10.1371/journal.pcbi.1010768)
Supplement: S4 File — Python script that constructs adenine and thymine nucleobases on the basis of individual atoms using Tissue Forge particles. (PY) [file pcbi.1010768.s004.py]

"""
Constructs adenine and thymine nucleobases on the basis of individual atoms as Tissue Forge particles.

Structural info for adenine and thymine taken from

    Shtogun, Yaroslav V., Lilia M. Woods, and Galina I. Dovbeshko.
    "Adsorption of adenine and thymine and their radicals on single-wall carbon nanotubes."
    The Journal of Physical Chemistry C 111.49 (2007): 18174-18181.

Written by T.J. Sego, Ph.D.
"""
import tissue_forge as tf
import math

tf.init()


class HydrogenType(tf.ParticleTypeSpec):
    mass = 1.0
    radius = 0.120
    style = {'color': 'white'}


class CarbonType(tf.ParticleTypeSpec):
    mass = 12.0
    radius = 0.170
    style = {'color': 'darkgray'}


class NitrogenType(tf.ParticleTypeSpec):
    mass = 14.0
    radius = 0.155
    style = {'color': 'blue'}


class OxygenType(tf.ParticleTypeSpec):
    mass = 16.0
    radius = 0.152
    style = {'color': 'red'}


# Reduce radii for display purposes
fact = 0.1
HydrogenType.radius *= fact
CarbonType.radius *= fact
NitrogenType.radius *= fact
OxygenType.radius *= fact


class Nucleobase:
    """
    Base class of all nucleobase Tissue Forge metaobjects. Not much about this is particular to nucleobases.
    Probably, this is something more like a base class for Tissue Forge molecule metaobjects, in general.
    """

    def __init__(self, transform=None):
        self.particles = []
        self._place(transform)

    @staticmethod
    def _pt_by_ang(angs: list, rellen: float, pte: tf.FVector3, ptc: tf.FVector3) -> tf.FVector3:
        """
        Convenience function to get a position relative to two points, an angle and length

        :param angs: rotation angles from `pte` to point relative to ptc
        :type angs: list of float
        :param rellen: distance from `ptc` to point
        :type rellen: float
        :param pte: end point
        :type pte: tf.FVector3
        :param ptc: center point
        :type ptc: tf.FVector3
        :return: new point
        :rtype: tf.FVector3
        """
        from math import pi
        pto = (pte - ptc).normalized() * rellen
        rotx = tf.FMatrix4.rotationX(angs[0]*pi/180.0)
        roty = tf.FMatrix4.rotationY(angs[1]*pi/180.0)
        rotz = tf.FMatrix4.rotationZ(angs[2]*pi/180.0)
        return ptc + rotx.transformVector(roty.transformVector(rotz.transformVector(pto)))

    @staticmethod
    def _iterative_fill_pos(pos: dict, bids: list, aids: list, negangids: list = None):
        if negangids is None:
            negangids = []

        iterating = True
        while iterating:
            iterating = False

            for id0, id1, id2, ang in aids:
                if pos[id1] is None:
                    continue

                if pos[id0] is None and pos[id2] is not None:
                    ide, idn = id2, id0
                elif pos[id2] is None and pos[id0] is not None:
                    ide, idn = id0, id2
                else:
                    continue

                lenn = None
                for bid0, bid1, blen in bids:
                    if (bid0 == id1 and bid1 == idn) or (bid1 == id1 and bid0 == idn):
                        lenn = blen
                        break

                if lenn is None:
                    continue

                iterating = True
                if idn in negangids:
                    ang *= -1
                pos[idn] = Nucleobase._pt_by_ang([0.0, 0.0, ang], rellen=lenn, pte=pos[ide], ptc=pos[id1])

    @staticmethod
    def _atom_types() -> list:
        """List of classes corresponding to each particle"""
        raise NotImplementedError

    @staticmethod
    def _positions() -> list:
        """Returns position of each particle of this nucleobase"""
        raise NotImplementedError

    @staticmethod
    def bond_ids() -> list:
        """Returns list of lists of bond particle indices and length. Length is last element"""
        raise NotImplementedError

    @staticmethod
    def angle_ids() -> list:
        """Returns list of lists of angle particle indices and value. Value is last element"""
        raise NotImplementedError

    @staticmethod
    def dihedral_ids() -> list:
        """Returns list of lists of dihedral particle indices and value. Value is last element"""
        raise NotImplementedError

    def _place(self, transform=None):
        """Placed at origin in x-y plane"""
        if len(self.particles) > 0:
            raise ValueError('Already placed')

        at = self._atom_types()
        pos = self._positions()
        if transform is not None:
            pos = [transform(p) for p in pos]
        for i in range(len(at)):
            self.particles.append(at[i].get()(pos[i], tf.FVector3(0)))

    @property
    def num_parts(self) -> int:
        """Number of particles"""
        return len(self._atom_types())

    def bind_bond(self, bond_idx: int, pot: tf.Potential) -> tf.BondHandle:
        """
        Binds a bond

        :param bond_idx: index of bond
        :type bond_idx: int
        :param pot: potential
        :type pot: tf.Potential
        :return: handle of new bond
        :rtype: tf.BondHandle
        """
        pids = self.bond_ids()[bond_idx][:-1]
        return tf.Bond.create(potential=pot, i=self.particles[pids[0]], j=self.particles[pids[1]])

    def bind_angle(self, angle_idx: int, pot: tf.Potential) -> tf.AngleHandle:
        """
        Binds an angle

        :param angle_idx: index of angle
        :type angle_idx: int
        :param pot: potential
        :type pot: tf.Potential
        :return: handle of new angle
        :rtype: tf.AngleHandle
        """
        pids = self.angle_ids()[angle_idx][:-1]
        return tf.Angle.create(potential=pot, p1=self.particles[pids[0]], p2=self.particles[pids[1]],
                               p3=self.particles[pids[2]])

    def bind_dihedral(self, dihedral_idx: int, pot: tf.Potential) -> tf.DihedralHandle:
        """
        Binds a dihedral

        :param dihedral_idx: index of dihedral
        :type dihedral_idx: int
        :param pot: potential
        :type pot: tf.Potential
        :return: handle of new dihedral
        :rtype: tf.DihedralHandle
        """
        pids = self.dihedral_ids()[dihedral_idx][:-1]
        return tf.Dihedral.create(potential=pot, p1=self.particles[pids[0]], p2=self.particles[pids[1]],
                                  p3=self.particles[pids[2]], p4=self.particles[pids[3]])

    @classmethod
    def create(cls, position: tf.FVector3 = None, rot: tf.FVector3 = None):
        """
        Creates a new instance. Tissue Forge must be initialized before usage.

        :param position: position (optional); default random
        :type position: tf.FVector3
        :param rot: rotations (Z-Y-X, optional): default random
        :type rot: tf.FVector3
        :return: new instance
        :rtype: Nucleobase
        """
        from math import pi
        from random import random
        if position is None:
            position = tf.FVector3(random()*tf.Universe.dim()[0], random()*tf.Universe.dim()[1],
                                   random()*tf.Universe.dim()[2])
        if rot is None:
            rot = tf.FVector3(random()*360.0, random()*360.0, random()*360.0)
        rotx = tf.FMatrix4.rotationX(rot[0]*pi/180.0)
        roty = tf.FMatrix4.rotationY(rot[1]*pi/180.0)
        rotz = tf.FMatrix4.rotationZ(rot[2]*pi/180.0)

        def _transform(p: tf.FVector3):
            return position + rotx.transformVector(roty.transformVector(rotz.transformVector(p)))

        return cls(transform=_transform)


class Thymine(Nucleobase):
    """
    Implementation of thymine Tissue Forge metaobject.

    Info taken from

        Shtogun, Yaroslav V., Lilia M. Woods, and Galina I. Dovbeshko.
        "Adsorption of adenine and thymine and their radicals on single-wall carbon nanotubes."
        The Journal of Physical Chemistry C 111.49 (2007): 18174-18181.

    """
    @property
    def C2(self) -> tf.ParticleHandle:
        """Atom labeled `C2`"""
        return self.particles[9]

    @property
    def C4(self) -> tf.ParticleHandle:
        """Atom labeled `C4`"""
        return self.particles[5]

    @property
    def C5(self) -> tf.ParticleHandle:
        """Atom labeled `C5`"""
        return self.particles[1]

    @property
    def C6(self) -> tf.ParticleHandle:
        """Atom labeled `C6`"""
        return self.particles[13]

    @property
    def C7(self) -> tf.ParticleHandle:
        """Atom labeled `C7`"""
        return self.particles[0]

    @property
    def H3(self) -> tf.ParticleHandle:
        """Atom labeled `H3`"""
        return self.particles[8]

    @property
    def H6(self) -> tf.ParticleHandle:
        """Atom labeled `H6`"""
        return self.particles[14]

    @property
    def H71(self) -> tf.ParticleHandle:
        """Atom labeled `H71`"""
        return self.particles[2]

    @property
    def H72(self) -> tf.ParticleHandle:
        """Atom labeled `H72`"""
        return self.particles[4]

    @property
    def H73(self) -> tf.ParticleHandle:
        """Atom labeled `H73`"""
        return self.particles[3]

    @property
    def N1(self) -> tf.ParticleHandle:
        """Atom labeled `N1`"""
        return self.particles[11]

    @property
    def N3(self) -> tf.ParticleHandle:
        """Atom labeled `N3`"""
        return self.particles[7]

    @property
    def O2(self) -> tf.ParticleHandle:
        """Atom labeled `O2`"""
        return self.particles[10]

    @property
    def O4(self) -> tf.ParticleHandle:
        """Atom labeled `O4`"""
        return self.particles[6]

    @staticmethod
    def _atom_types() -> list:
        return [CarbonType, CarbonType, HydrogenType, HydrogenType, HydrogenType, CarbonType, OxygenType, NitrogenType,
                HydrogenType, CarbonType, OxygenType, NitrogenType, HydrogenType, CarbonType, HydrogenType]

    @staticmethod
    def bond_ids() -> list:
        """Bond ids and equilibrium distance"""
        return [[0, 1, 0.1473], [0, 2, 0.101], [0, 3, 0.1099], [0, 4, 0.1102], [1, 5, 0.1446], [5, 6, 0.1225],
                [5, 7, 0.1389], [7, 8, 0.1025], [7, 9, 0.1370], [9, 10, 0.1220], [9, 11, 0.1375], [11, 12, 0.1019],
                [11, 13, 0.1362], [13, 14, 0.1093], [13, 1, 0.1345]]

    @staticmethod
    def angle_ids() -> list:
        """Angle ids and equilibrium angle"""
        return [[1, 0, 2, 109.5],  # Guessed
                [1, 0, 3, 109.5],  # Guessed
                [1, 0, 4, 109.5],  # Guessed
                [2, 0, 3, 120.0], [3, 0, 4, 120.0], [4, 0, 2, 120.0],
                [0, 1, 5, 117.5],  # G
                [1, 5, 6, 180.0 - 114.9/2],  # D''
                [7, 5, 1, 114.9],  # D
                [5, 7, 8, 180.0 - 128.0/2],  # C'
                [9, 7, 5, 128.0],  # C
                [7, 9, 10, 180.0 - 112.7/2],  # B'
                [10, 9, 11, 180.0 - 112.7/2],  # B''
                [9, 11, 12, 180.0 - 123.8/2],  # A'
                [12, 11, 13, 180.0 - 123.8/2],  # A''
                [11, 13, 14, 180.0 - 122.5/2],  # F'
                [13, 11, 9, 123.8],  # A
                [11, 9, 7, 112.7],  # B
                [8, 7, 9, 180.0 - 128.0/2],  # C''
                [6, 5, 7, 180.0 - 114.9/2],  # D'
                [5, 1, 13, 118.1],   # E
                [13, 1, 0, 360 - 117.5 - 118.1],  # E'
                [1, 13, 11, 122.5],  # F
                [14, 13, 1, 180.0 - 122.5/2],  # F''
                ]

    @staticmethod
    def dihedral_ids() -> list:
        """Dihedral ids and equilibrium angle"""
        return [[11, 13, 1, 0, 179.6], [7, 5, 1, 0, 180.2], [13, 11, 9, 10, 180.0], [5, 7, 9, 10, 179.8],
                [13, 1, 5, 6, 180.3], [13, 7, 5, 6, 180.0]]

    @staticmethod
    def _positions() -> list:
        from math import pi

        bids = Thymine.bond_ids()
        aids_0 = Thymine.angle_ids()[0:6]

        num_parts = 1 + max([max(bid0, bid1) for bid0, bid1, _ in bids])
        pos = {x: None for x in range(num_parts)}
        pos[0] = tf.FVector3(0.0)
        pos[1] = pos[0] + tf.FVector3(0.0, bids[0][-1], 0.0)
        pos[2] = Nucleobase._pt_by_ang([aids_0[0][-1], 0, 0], bids[1][-1], pos[1], pos[0])
        pos_3 = Nucleobase._pt_by_ang([aids_0[1][-1], 0, 0], bids[2][-1], pos[1] - pos[0], tf.FVector3(0))
        pos[3] = pos[0] + tf.FMatrix4.rotationY(-aids_0[4][-1] * pi / 180).transformVector(pos_3)
        pos_4 = Nucleobase._pt_by_ang([aids_0[2][-1], 0, 0], bids[3][-1], pos[1] - pos[0], tf.FVector3(0))
        pos[4] = pos[0] + tf.FMatrix4.rotationY(aids_0[5][-1] * pi / 180).transformVector(pos_4)

        Nucleobase._iterative_fill_pos(pos=pos, bids=bids, aids=Thymine.angle_ids()[6:-1], negangids=[7, 9])

        if any([x is None for x in pos.values()]):
            raise ValueError('Incomplete position assignment')

        return [pos[x] for x in range(num_parts)]


class Adenine(Nucleobase):
    """
    Implementation of adenine Tissue Forge metaobject.

    Info taken from

        Shtogun, Yaroslav V., Lilia M. Woods, and Galina I. Dovbeshko.
        "Adsorption of adenine and thymine and their radicals on single-wall carbon nanotubes."
        The Journal of Physical Chemistry C 111.49 (2007): 18174-18181.

    """
    @property
    def C2(self) -> tf.ParticleHandle:
        """Atom labeled `C2`"""
        return self.particles[1]

    @property
    def C4(self) -> tf.ParticleHandle:
        """Atom labeled `C4`"""
        return self.particles[4]

    @property
    def C5(self) -> tf.ParticleHandle:
        """Atom labeled `C5`"""
        return self.particles[10]

    @property
    def C6(self) -> tf.ParticleHandle:
        """Atom labeled `C6`"""
        return self.particles[11]

    @property
    def C8(self) -> tf.ParticleHandle:
        """Atom labeled `C8`"""
        return self.particles[7]

    @property
    def H2(self) -> tf.ParticleHandle:
        """Atom labeled `H2`"""
        return self.particles[2]

    @property
    def H61(self) -> tf.ParticleHandle:
        """Atom labeled `H61`"""
        return self.particles[13]

    @property
    def H62(self) -> tf.ParticleHandle:
        """Atom labeled `H62`"""
        return self.particles[14]

    @property
    def H8(self) -> tf.ParticleHandle:
        """Atom labeled `H8`"""
        return self.particles[8]

    @property
    def H9(self) -> tf.ParticleHandle:
        """Atom labeled `H9`"""
        return self.particles[6]

    @property
    def N1(self) -> tf.ParticleHandle:
        """Atom labeled `N1`"""
        return self.particles[0]

    @property
    def N3(self) -> tf.ParticleHandle:
        """Atom labeled `N3`"""
        return self.particles[3]

    @property
    def N6(self) -> tf.ParticleHandle:
        """Atom labeled `N6`"""
        return self.particles[12]

    @property
    def N7(self) -> tf.ParticleHandle:
        """Atom labeled `N7`"""
        return self.particles[9]

    @property
    def N9(self) -> tf.ParticleHandle:
        """Atom labeled `N9`"""
        return self.particles[5]

    @staticmethod
    def _atom_types() -> list:
        return [NitrogenType, CarbonType, HydrogenType, NitrogenType, CarbonType, NitrogenType, HydrogenType,
                CarbonType, HydrogenType, NitrogenType, CarbonType, CarbonType, NitrogenType, HydrogenType,
                HydrogenType]

    @staticmethod
    def bond_ids() -> list:
        """Bond ids and equilibrium distance"""
        return [[0, 1, 0.1332], [1, 2, 0.1096], [1, 3, 0.1328], [3, 4, 0.1326], [4, 5, 0.1365], [5, 6, 0.1018],
                [5, 7, 0.1366], [7, 8, 0.1089], [7, 9, 0.1309], [9, 10, 0.1365], [10, 11, 0.1398], [11, 12, 0.1337],
                [12, 13, 0.1017], [12, 14, 0.1017], [4, 10, 0.1392], [11, 0, 0.1334]]

    @staticmethod
    def angle_ids() -> list:
        """Angle ids and equilibrium angle"""
        return [[0, 1, 2, 180.0 - 127.9/2],  # B'
                [0, 1, 3, 127.9],  # B
                [1, 3, 4, 111.8],  # C
                [3, 4, 10, 126.5],  # D
                [4, 10, 11, 116.1],  # E
                [10, 11, 12, 122.0],  # G
                [11, 12, 13, 119.0],  # H
                [11, 12, 14, 119.0],  # H'
                [4, 10, 9, 111.3],  # I
                [10, 9, 7, 104.4],  # J
                [9, 7, 5, 112.8],  # K
                [9, 7, 8, 180.0 - 112.8/2],  # K'
                [4, 5, 6, 180.0 - 107.1/2],  # L'
                [11, 0, 1, 119.3],  # A
                [2, 1, 3, 180.0 - 127.9/2],  # B'
                [10, 11, 0, 118.3],  # F
                [0, 11, 12, 360.0 - 118.3 - 122.0],  # G'
                [13, 12, 14, 360.0 - 2*119.0],  # H''
                [5, 7, 8, 180.0 - 112.8/2],  # K''
                [4, 5, 7, 107.1],  # L
                [6, 5, 7, 180.0 - 107.1/2],  # L'
                [10, 4, 5, 104.4],  # M
                ]

    @staticmethod
    def dihedral_ids() -> list:
        """Dihedral ids and equilibrium angle"""
        return [[0, 11, 10, 9, 180.8], [1, 3, 4, 5, 179.3], [1, 0, 11, 12, 181.7], [4, 10, 11, 12, 178.0],
                [3, 4, 10, 9, 179.4], [11, 10, 4, 5, 181.1], [11, 10, 9, 7, 178.5], [3, 4, 5, 7, 180.7]]

    @staticmethod
    def _positions() -> list:
        bids = Adenine.bond_ids()

        num_parts = 1 + max([max(bid0, bid1) for bid0, bid1, _ in bids])
        pos = {x: None for x in range(num_parts)}
        pos[0] = tf.FVector3(0.0)
        pos[1] = pos[0] + tf.FVector3(0.0, -bids[0][-1], 0.0)

        Nucleobase._iterative_fill_pos(pos=pos, bids=bids, aids=Adenine.angle_ids(), negangids=[3, 4, 8, 10, 11, 13])

        if any([x is None for x in pos.values()]):
            raise ValueError('Incomplete position assignment')

        return [pos[x] for x in range(num_parts)]


bond_k = 1E3
angle_k = 1E1
dihedral_k = 1E1


def bind_nucleobases(tl: list):
    """Do all binding on a list of nucleobases"""
    bond_ids = tl[0].bond_ids()
    bp = []
    for bond_idx in range(len(bond_ids)):
        bp.append(tf.Potential.harmonic(k=bond_k, r0=bond_ids[bond_idx][-1]))

    angle_ids = tl[0].angle_ids()
    ap = []
    for angle_idx in range(len(angle_ids)):
        ap.append(tf.Potential.harmonic_angle(k=angle_k, theta0=angle_ids[angle_idx][-1]*math.pi/180))

    dihedral_ids = tl[0].dihedral_ids()
    dp = []
    for dihedral_idx in range(len(dihedral_ids)):
        dp.append(tf.Potential.cosine_dihedral(k=dihedral_k, n=1,
                                               delta=dihedral_ids[dihedral_idx][-1]*math.pi/180 + math.pi, tol=1E-2))

    for t in tl:
        for bond_idx in range(len(bond_ids)):
            t.bind_bond(bond_idx=bond_idx, pot=bp[bond_idx])
        for angle_idx in range(len(angle_ids)):
            t.bind_angle(angle_idx=angle_idx, pot=ap[angle_idx])
        for dihedral_idx in range(len(dihedral_ids)):
            t.bind_dihedral(dihedral_idx=dihedral_idx, pot=dp[dihedral_idx])


thymine = Thymine.create(position=tf.Universe.center, rot=tf.FVector3(0, 0, -4))
adenine = Adenine.create(position=tf.Universe.center + tf.FVector3(0.65, 0.22, 0), rot=tf.FVector3(0, 0, 147))
thymines = [thymine]
adenines = [adenine]
bind_nucleobases(thymines)
bind_nucleobases(adenines)

tf.show()
