# Supplementary material for: Tissue Forge: Interactive biological and biophysics simulation environment
Source: PLoS Comput Biol. 2023 Oct 23;19(10):e1010768. doi: 10.1371/journal.pcbi.1010768 (PMC10621971; doi:10.1371/journal.pcbi.1010768)
Supplement: S5 File — Jupyter Notebook that simulates a neighborhood at a deformable membrane separating two fluids and active transport between them. (IPYNB) [file pcbi.1010768.s005.ipynb]

# %% [markdown]
Membrane Transport
==================

This simulation considers a neighborhood near a deformable cell membrane that separates two fluid compartments. A single particle in the membrane performs active flux of a species carried by the fluid, representing a membrane-bound pump.

# %% [markdown]
Initialization
--------------

Define fluid, membrane and species parameters for use throughout and initialize Tissue Forge with no-slip boundary conditions orthogonally to the $z$-direction. Add a clip plane along the $z$-axis. 

# %% [code]
import tissue_forge as tf
import random
import math

fluid_fill_cf = 0.05  # Fraction of compartment space occupied by fluid particles
fluid_radius = 0.1  # Radius of fluid particles
membrane_radius = 0.1  # Radius of membrane particles
num_x = 25  # Number of membrane particles along the x-direction
num_y = 25  # Number of membrane particles along the y-direction
dim_z = 10  # Location of the membrane along the z-direction
lattice_const = membrane_radius * 2  # Lattice constant for constructing the membrane
species_name = 'S1'  # Name of the species carried by the fluid

tf.init(dim=[num_x * lattice_const, num_y * lattice_const, dim_z], 
        bc={'z': 'noslip'}, 
        clip_planes=[([0, num_y * lattice_const / 2, 0], [0, 1, 0])])

# %% [markdown]
Fluid Types
-----------

Define a particle type for particles that define the fluids, and two subtypes for distinguishing between fluids in the upper and lower compartments.

# %% [code]
class FluidType(tf.ParticleTypeSpec):
    radius = fluid_radius
    species = [species_name]
    style = {"colormap": {"species": species_name, "map": "rainbow"}}


class UpperFluidType(FluidType):
    pass


class LowerFluidType(FluidType):
    pass

ptype_upper = UpperFluidType.get()
ptype_lower = LowerFluidType.get()

# %% [markdown]
Membrane Types
--------------

Declare a particle type for particles that define the membrane, and two subtypes for distinguishing between ordinary membrane particles, membrane particles on the boundary, and membrane particles that do active flux.

# %% [code]
class MembraneType(tf.ParticleTypeSpec):
    radius = membrane_radius
    species = [species_name]
    style = {"colormap": {"species": species_name, "map": "rainbow"}}

class BoundaryMembraneType(MembraneType):
    style = {'color': 'green'}
    frozen = True

class FluxMembraneType(MembraneType):
    pass

ptype_membr = MembraneType.get()
ptype_bound = BoundaryMembraneType.get()
ptype_flux = FluxMembraneType.get()

# %% [markdown]
Fluid Initial Conditions
------------------------

Declare an initial concentration for the fluid in the upper and lower compartments.

# %% [code]
ptype_upper.species.S1.initial_concentration = 0.5
ptype_lower.species.S1.initial_concentration = 0.5

# %% [markdown]
Fluid Mechanics
---------------

Define dissipative particle dynamics potentials to model fluid-fluid, fluid-membrane and fluid-boundary interactions.

# %% [code]
dpd_bound = tf.Potential.dpd(alpha=0.5, gamma=10, sigma=1, cutoff=1.5*(FluidType.radius + MembraneType.radius))
dpd_wall = tf.Potential.dpd(alpha=0.5, gamma=10, sigma=1, cutoff=2*FluidType.radius)

tf.bind.types(dpd_bound, ptype_lower, ptype_membr)
tf.bind.types(dpd_bound, ptype_upper, ptype_membr)
tf.bind.types(dpd_bound, ptype_lower, ptype_bound)
tf.bind.types(dpd_bound, ptype_upper, ptype_bound)
tf.bind.types(dpd_bound, ptype_lower, ptype_flux)
tf.bind.types(dpd_bound, ptype_upper, ptype_flux)
tf.bind.boundary_condition(dpd_wall, tf.Universe.boundary_conditions.top, ptype_upper)
tf.bind.boundary_condition(dpd_wall, tf.Universe.boundary_conditions.bottom, ptype_lower)

# %% [markdown]
Random External Stimuli
-----------------------

Define a random force that acts on the fluid to model external effects causing additional fluid mixing.

# %% [code]
rnd_stdev = 0.1 * ptype_lower.mass
rnd_mean = 0.0 * ptype_lower.mass
force_rnd = tf.Force.random(rnd_stdev, rnd_mean, tf.Universe.dt)
tf.bind.force(force_rnd, ptype_lower)
tf.bind.force(force_rnd, ptype_upper)

# %% [markdown]
Convection
----------

Define flux transport of the species between fluid particles of the same compartment, uptake of species by the membrane pump from the lower compartment, and secretion of the species by the membrane into the upper compartment.

# %% [code]
flux_membr_k = 5E0
tf.Fluxes.uptake(ptype_lower, ptype_flux, species_name, flux_membr_k, 1.0)
tf.Fluxes.secrete(ptype_flux, ptype_upper, species_name, flux_membr_k, 0.5)

flux_fluid_k = 1E-1
tf.Fluxes.flux(ptype_lower, ptype_lower, species_name, flux_fluid_k)
tf.Fluxes.flux(ptype_upper, ptype_upper, species_name, flux_fluid_k)

# %% [markdown]
Membrane Construction
---------------------

Construct a membrane by building a square, two-dimensional lattice with bonds between neighboring particles. Model the membrane as a perfectly elastic material using a harmonic potential for all bonds. Make all membrane particles on the boundary of the boundary membrane type, and make the center membrane particle the membrane-bound pump.

# %% [code]
k_membrane = 1E3  # Bond spring constant
min_membrane_cf = 0.25  # Minimum potential interaction range coefficient
max_membrane_cf = 1.75  # Maximum potential interaction range coefficient

# Define a callback for constructing bonds between particles in the membrane
def bond_cb(i: tf.ParticleHandle, j: tf.ParticleHandle):
    r0_bond = i.relativePosition(j.position).length()
    min_bond = min_membrane_cf * r0_bond
    max_bond = max_membrane_cf * r0_bond
    pot_bond = tf.Potential.harmonic(k_membrane, r0_bond, min_bond, max_bond)
    return tf.Bond.create(pot_bond, i, j)

# Build the membrane using a square lattice unit cell
uc = tf.lattice.sq(lattice_const, ptype_membr, bond_cb)  # Unit cell
parts = tf.lattice.create_lattice(uc,
                                  n=[num_x, num_y],
                                  origin=[membrane_radius, membrane_radius, tf.Universe.center[2]])
# Gather the boundary and center membrane particles
p_boundary = []
for p in parts[0]:
    p_boundary.append(p[0][0])
for p in parts[-1]:
    p_boundary.append(p[0][0])
for p in parts:
    p_boundary.append(p[0][0][0])
    p_boundary.append(p[-1][0][0])
for p in p_boundary:
    p.become(ptype_bound)  # Boundary membrane particles become boundary membrane type
center_p = parts[int(num_x / 2)][int(num_y / 2)][0][0]
center_p.become(ptype_flux)  # Center membrane particle becomes flux membrane type

# %% [markdown]
Fluid Placement
---------------

Place an equal number of fluid particles throughout each compartment. Randomly place the particles in their respective domain while preventing particles from starting too close to each other.

# %% [code]
# Define a function for placing fluid particles randomly, but not too close to each other
dim_vol = tf.Universe.dim[0] * tf.Universe.dim[1] * tf.Universe.dim[2]  # Domain volume
o_lower = tf.FVector3(FluidType.radius, FluidType.radius, FluidType.radius)  # Upper compartment origin
o_upper = o_lower + tf.FVector3(0, 0, tf.Universe.center[2])  # Lower compartment origin
dim_hvol = tf.FVector3(tf.Universe.dim[0] - 2 * FluidType.radius,
                       tf.Universe.dim[1] - 2 * FluidType.radius,
                       tf.Universe.dim[2] / 2 - 2 * FluidType.radius)  # Compartment volume

def safe_create(upper: bool, vel=None):
    current_iter = 0
    max_iter = 100
    ptype = ptype_upper if upper else ptype_lower
    origin = o_upper if upper else o_lower
    while True:
        pos = origin + tf.FVector3(dim_hvol[0] * random.random(),
                                   dim_hvol[1] * random.random(),
                                   dim_hvol[2] * random.random())
        part = ptype(pos, vel)
        neighbors = part.neighbors(2*part.radius)
        if len(neighbors) == 0:
            return

        part.destroy()

        current_iter += 1
        if current_iter > max_iter:
            raise RuntimeError('Max. placement iterations exceeded')

# Populate fluid on either side
v_part = 4 / 3 * math.pi * FluidType.radius ** 3.0  # Particle volume
v_dom = tf.Universe.dim[0] * tf.Universe.dim[1] * tf.Universe.dim[2] / 2  # Domain half volume
num_fluid_parts = int(v_dom * fluid_fill_cf / v_part)  # Number of fluid particles per compartment
for _ in range(num_fluid_parts):
    safe_create(True)
    safe_create(False)

# %% [code]
tf.show()
