# Supplementary material for: Tissue Forge: Interactive biological and biophysics simulation environment
Source: PLoS Comput Biol. 2023 Oct 23;19(10):e1010768. doi: 10.1371/journal.pcbi.1010768 (PMC10621971; doi:10.1371/journal.pcbi.1010768)
Supplement: S7 File — Jupyter Notebook that simulates Delta-Notch signaling in a monolayer with interactive control of environmental regulation. (IPYNB) [file pcbi.1010768.s007.ipynb]

# %% [code]
sbml_model = """
<?xml version="1.0" encoding="UTF-8"?>
<!-- Created by XMLPrettyPrinter on 4/28/2011 from  -->
<sbml xmlns = "http://www.sbml.org/sbml/level2" level = "2" version = "1">
   <model id = "cell">
      <listOfCompartments>
         <compartment id = "compartment" size = "1"/>
      </listOfCompartments>
      <listOfSpecies>
         <species id = "Davg" boundaryCondition = "true" initialConcentration = "0.4" compartment = "compartment"/>
         <species id = "X" boundaryCondition = "true" initialConcentration = "0" compartment = "compartment"/>
         <species id = "D" boundaryCondition = "false" initialConcentration = "0.5" compartment = "compartment"/>
         <species id = "N" boundaryCondition = "false" initialConcentration = "0.5" compartment = "compartment"/>
      </listOfSpecies>
      <listOfParameters>
         <parameter id = "k" value = "2"/>
         <parameter id = "a" value = "0.01"/>
         <parameter id = "v" value = "1"/>
         <parameter id = "b" value = "100"/>
         <parameter id = "h" value = "2"/>
      </listOfParameters>
      <listOfReactions>
         <reaction id = "_J1" reversible = "false">
            <listOfReactants>
               <speciesReference species = "X" stoichiometry = "1"/>
            </listOfReactants>
            <listOfProducts>
               <speciesReference species = "N" stoichiometry = "1"/>
            </listOfProducts>
            <kineticLaw>
               <math xmlns = "http://www.w3.org/1998/Math/MathML">
                  <apply>
                     <minus/>
                     <apply>
                        <divide/>
                        <apply>
                           <power/>
                           <ci>
                                 Davg
                           </ci>
                           <ci>
                                 k
                           </ci>
                        </apply>
                        <apply>
                           <plus/>
                           <ci>
                                 a
                           </ci>
                           <apply>
                              <power/>
                              <ci>
                                    Davg
                              </ci>
                              <ci>
                                    k
                              </ci>
                           </apply>
                        </apply>
                     </apply>
                     <ci>
                           N
                     </ci>
                  </apply>
               </math>
            </kineticLaw>
         </reaction>
         <reaction id = "_J2" reversible = "false">
            <listOfReactants>
               <speciesReference species = "X" stoichiometry = "1"/>
            </listOfReactants>
            <listOfProducts>
               <speciesReference species = "D" stoichiometry = "1"/>
            </listOfProducts>
            <kineticLaw>
               <math xmlns = "http://www.w3.org/1998/Math/MathML">
                  <apply>
                     <times/>
                     <ci>
                           v
                     </ci>
                     <apply>
                        <minus/>
                        <apply>
                           <divide/>
                           <cn type = "integer">
                                 1
                           </cn>
                           <apply>
                              <plus/>
                              <cn type = "integer">
                                    1
                              </cn>
                              <apply>
                                 <times/>
                                 <ci>
                                       b
                                 </ci>
                                 <apply>
                                    <power/>
                                    <ci>
                                          N
                                    </ci>
                                    <ci>
                                          h
                                    </ci>
                                 </apply>
                              </apply>
                           </apply>
                        </apply>
                        <ci>
                              D
                        </ci>
                     </apply>
                  </apply>
               </math>
            </kineticLaw>
         </reaction>
      </listOfReactions>
   </model>
</sbml>
"""

# %% [code]
import tissue_forge as tf


class PolarType(tf.ParticleTypeSpec):
    """A polarized cell type"""
    dynamics = tf.Overdamped
    radius = 0.25
    species = ['D', 'N']
    style = {'colormap': {'species': 'D', 'range': (0, 1)}}


class FieldType(tf.ParticleTypeSpec):
    """A particle type representing portions of a field"""
    frozen = True
    species = ['F']
    radius = PolarType.radius * 0.5
    style = {'colormap': {'species': 'F', 'range': (0, 1)}}


class BoundaryFieldType(FieldType):
    """A particle type representing portions of the boundary of a field"""
    pass

# %% [code]
# Number of field points modeling diffusion of an environmental signal
num_field_pts = 30

tf.init(dim=[6, 20, 6],
        cells=[3, 10, 3],
        dt=1.0,
        cutoff=20 / (num_field_pts - 1) * 1.1,
        bc={'x': 'free_slip', 'y': 'free_slip', 'z': 'free_slip'})


polar_type = PolarType.get()
polar_type.frozen_z = True
field_type = FieldType.get()
bfield_type = BoundaryFieldType.get()

bfield_type.species.F.constant = True

# %% [code]
import numpy as np
from roadrunner import RoadRunner
from tissue_forge.models.center import cell_polarity

# Running time according to SBML model instances
cell_model_time = 0.0
# Storage for SBML model instances
cell_models = dict()


def register_cell(ph: tf.ParticleHandle):
    """Register a newly created cell with polarity and SBML models"""
    global cell_models
    cell_polarity.registerParticle(ph)
    dn_model = RoadRunner(sbml_model)
    dn_model['D'] = np.random.uniform(0.9, 1.0)
    dn_model['N'] = np.random.uniform(0.9, 1.0)
    cell_models[ph.id] = dn_model
    ph.species.D = dn_model['D']
    ph.species.N = dn_model['N']


def timestep_sbml():
    """Integrate all SBML models"""
    global cell_model_time
    t1 = cell_model_time
    t2 = t1 + 0.2
    for rr in cell_models.values():
        rr.simulate(t1, t2)
    cell_model_time = t2

# %% [code]
def neighbor_delta(ph: tf.ParticleHandle):
    """Get the average Delta value of all cell neighbors"""
    delta_tot = 0.0
    neighbors = ph.neighbors(distance=1.5 * polar_type.radius, types=[polar_type])
    nn = len(neighbors)
    if nn == 0:
        return delta_tot
    for neighbor in neighbors:
        delta_tot += cell_models[neighbor.id]['D']
    return delta_tot / nn


def update_cell_models():
    """Update all cell models"""
    for ph in polar_type:
        ph_cell_model = cell_models[ph.id]
        ph_cell_model['Davg'] = neighbor_delta(ph)
        ph.species.D = ph_cell_model['D']
        ph.species.N = ph_cell_model['N']
    timestep_sbml()

# %% [code]
import ipywidgets as ipw

field_control = 0.0

def field_model():
    """Do the field model. Delta-Notch signaling depends on local concentrations of a diffusive field"""
    nbs_cutoff = field_disc_len - polar_type.radius - field_type.radius
    for ph in polar_type:
        ph: tf.ParticleHandle
        f_tot = 0.0
        nbs = ph.neighbors(distance=nbs_cutoff, types=[field_type])
        for n in nbs:
            cf = 1 - ph.relativePosition(n.position).length() / field_disc_len
            f_tot += n.species.F.value * cf * cf
        f_inh = min(1.0, f_tot / len(nbs))
        cell_models[ph.id]['a'] = 0.01 * (1 + field_control * (f_inh - 1))

# Create a slider to interactively control regulation by the environment
field_control_slider = ipw.FloatSlider(
    value=field_control, 
    min=0, 
    max=1, 
    step=0.01, 
    description='Field control:',
    disabled=False,
    continuous_update=True,
    orientation='horizontal'
)
def update_field_model(change):
    global field_control
    field_control = change.new
field_control_slider.observe(update_field_model, names='value')

# %% [code]
# Set up cell polarity module
cell_polarity.load()
cell_polarity.setArrowScale(0.0)  # Hide arrows
cell_polarity.setArrowLength(0.0)
cell_polarity.registerType(pType=polar_type, initMode="value",
                           initPolarAB=tf.fVector3(0, 0, 1), initPolarPCP=tf.fVector3(1, 0, 0))

# %% [code]
# Add random motility
f_random = tf.Force.random(1E-2, 0)
tf.bind.force(f_random, polar_type)

# %% [code]
# Add volume exclusion and anisotropic intercellular adhesion
pot_contact = tf.Potential.morse(d=5E-4, a=5, r0=2*PolarType.radius, min=0, max=2*PolarType.radius, shifted=False)
pot_polar = cell_polarity.createContactPotential(cutoff=2.5*polar_type.radius, mag=2.5E-3, rate=0,
                                                 distanceCoeff=10.0*polar_type.radius, couplingFlat=1.0)
tf.bind.types(pot_contact + pot_polar, polar_type, polar_type)

# %% [code]
# Initialize cells in a hexagonal monolayer
num_cells = 50
num_cells_dim = int(np.sqrt(num_cells))
estimated_dist_cf = 0.85
agg_width = (tf.Universe.dim[0],
             np.sqrt(3) * num_cells * polar_type.radius * estimated_dist_cf)
agg_pos = tf.Universe.center - tf.FVector3(agg_width[0] / 2 - polar_type.radius,
                                           agg_width[1] / 2 - polar_type.radius,
                                           0)
if agg_pos[0] < 0 or agg_pos[1] < 0:
    raise ValueError('Too many cells')
for x in range(int(agg_width[0] / (2 * polar_type.radius * estimated_dist_cf))):
    yc = 0
    for y in range(num_cells):
        ph = polar_type(agg_pos + tf.FVector3((2 * x - (yc % 2)) * polar_type.radius * estimated_dist_cf,
                                              np.sqrt(3) * y * polar_type.radius * estimated_dist_cf, 0))
        register_cell(ph)
        yc += 1

# %% [code]
# Initialize the field as a regular grid
field_offset = 1E-2
field_width = tf.Universe.dim.xy() - tf.FVector2(2 * field_offset)
npts = tf.iVector2(int(num_field_pts * tf.Universe.dim[0] / tf.Universe.dim[1]), num_field_pts)
field_dx = tf.FVector2(field_width[0] / (npts[0] - 1), field_width[1] / (npts[1] - 1))
field_disc_len = field_dx.length()
field_origin = tf.Universe.dim.xy() - field_width
for i in range(npts.x()):
    for j in range(npts.y()):
        p = field_type(position=[i * field_dx[0], j * field_dx[1], tf.Universe.center[2]])
        if j == 0:
            p.become(bfield_type)
        elif j == npts.y() - 1:
            p.become(bfield_type)
            p.species.F = 1.0

# %% [code]
# Add fluxes between field particles
tf.Fluxes.flux(field_type, field_type, 'F', 0.5)
tf.Fluxes.flux(field_type, bfield_type, 'F', 0.5)

# %% [code]
# Add models
tf.event.on_time(period=tf.Universe.dt, invoke_method=lambda e: update_cell_models())
tf.event.on_time(period=tf.Universe.dt, invoke_method=lambda e: field_model())

# %% [code]
from IPython.display import display
display(field_control_slider)
# Set the standard top view and show
tf.system.camera_view_top()
tf.show()
