# Supplementary material for: Tissue Forge: Interactive biological and biophysics simulation environment
Source: PLoS Comput Biol. 2023 Oct 23;19(10):e1010768. doi: 10.1371/journal.pcbi.1010768 (PMC10621971; doi:10.1371/journal.pcbi.1010768)
Supplement: S8 File — Tissue Forge version 0.1.1 source code. (ZIP) [file pcbi.1010768.s008.zip]

Archive with 1,102 entries (1,003 files):
- tissue-forge-main/
- tissue-forge-main/.azure-pipelines/
- tissue-forge-main/.azure-pipelines/README.md
- tissue-forge-main/.azure-pipelines/develop-pipeline.yml
- tissue-forge-main/.azure-pipelines/env-installers/
- tissue-forge-main/.azure-pipelines/env-installers/install_env.bat
- tissue-forge-main/.azure-pipelines/env-installers/install_env.sh
- tissue-forge-main/.azure-pipelines/env-recipes/
- tissue-forge-main/.azure-pipelines/env-recipes/rtenv.py
- tissue-forge-main/.azure-pipelines/env-recipes/rtenv_linux64.yml.in
- tissue-forge-main/.azure-pipelines/env-recipes/rtenv_osx64.yml.in
- tissue-forge-main/.azure-pipelines/env-recipes/rtenv_win64.yml.in
- tissue-forge-main/.azure-pipelines/job-templates/
- tissue-forge-main/.azure-pipelines/job-templates/job-build-test-package-linux-conda.yml
- tissue-forge-main/.azure-pipelines/job-templates/job-build-test-package-linux-local.yml
- tissue-forge-main/.azure-pipelines/job-templates/job-build-test-package-osx-conda.yml
- tissue-forge-main/.azure-pipelines/job-templates/job-build-test-package-osx-local.yml
- tissue-forge-main/.azure-pipelines/job-templates/job-build-test-package-win-conda.yml
- tissue-forge-main/.azure-pipelines/job-templates/job-build-test-package-win-local.yml
- tissue-forge-main/.azure-pipelines/job-templates/steps-package-publish-conda.yml
- tissue-forge-main/.azure-pipelines/staging-pipeline.yml
- tissue-forge-main/.azure-pipelines/versioned-pipeline.yml
- tissue-forge-main/.gitmodules
- tissue-forge-main/.readthedocs.yaml
- tissue-forge-main/CMakeLists.txt
- tissue-forge-main/COPYING.LESSER.txt
- tissue-forge-main/COPYING.txt
- tissue-forge-main/LICENSE.txt
- tissue-forge-main/README.md
- tissue-forge-main/VERSION.txt
- tissue-forge-main/docs/
- tissue-forge-main/docs/api_c/
- tissue-forge-main/docs/api_c/Makefile
- tissue-forge-main/docs/api_c/doxygen/
- tissue-forge-main/docs/api_c/doxygen/Doxyfile.in
- tissue-forge-main/docs/api_c/doxygen/mainpage.md
- tissue-forge-main/docs/api_c/make.bat
- tissue-forge-main/docs/api_c/source/
- tissue-forge-main/docs/api_c/source/conf.py
- tissue-forge-main/docs/api_c/source/index_api_c.rst
- tissue-forge-main/docs/api_cpp/
- tissue-forge-main/docs/api_cpp/Makefile
- tissue-forge-main/docs/api_cpp/doxygen/
- tissue-forge-main/docs/api_cpp/doxygen/Doxyfile.in
- tissue-forge-main/docs/api_cpp/doxygen/mainpage.md
- tissue-forge-main/docs/api_cpp/make.bat
- tissue-forge-main/docs/api_cpp/source/
- tissue-forge-main/docs/api_cpp/source/conf.py
- tissue-forge-main/docs/api_cpp/source/index_api_cpp.rst
- tissue-forge-main/docs/api_py/
- tissue-forge-main/docs/api_py/Makefile
- tissue-forge-main/docs/api_py/make.bat
- tissue-forge-main/docs/api_py/source/
- tissue-forge-main/docs/api_py/source/api_bind.rst
- tissue-forge-main/docs/api_py/source/api_bonded.rst
- tissue-forge-main/docs/api_py/source/api_boundary.rst
- tissue-forge-main/docs/api_py/source/api_constants.rst
- tissue-forge-main/docs/api_py/source/api_cuda.rst
- tissue-forge-main/docs/api_py/source/api_error.rst
- tissue-forge-main/docs/api_py/source/api_events.rst
- tissue-forge-main/docs/api_py/source/api_flux.rst
- tissue-forge-main/docs/api_py/source/api_forces.rst
- tissue-forge-main/docs/api_py/source/api_io.rst
- tissue-forge-main/docs/api_py/source/api_lattice.rst
- tissue-forge-main/docs/api_py/source/api_logger.rst
- tissue-forge-main/docs/api_py/source/api_metrics.rst
- tissue-forge-main/docs/api_py/source/api_particle.rst
- tissue-forge-main/docs/api_py/source/api_particlelist.rst
- tissue-forge-main/docs/api_py/source/api_potential.rst
- tissue-forge-main/docs/api_py/source/api_reference.rst
- tissue-forge-main/docs/api_py/source/api_rendering.rst
- tissue-forge-main/docs/api_py/source/api_simulator.rst
- tissue-forge-main/docs/api_py/source/api_species.rst
- tissue-forge-main/docs/api_py/source/api_style.rst
- tissue-forge-main/docs/api_py/source/api_system.rst
- tissue-forge-main/docs/api_py/source/api_types.rst
- tissue-forge-main/docs/api_py/source/api_universe.rst
- tissue-forge-main/docs/api_py/source/api_utils.rst
- tissue-forge-main/docs/api_py/source/conf.py
- tissue-forge-main/docs/api_py/source/index.rst
- tissue-forge-main/docs/api_py/source/models/
- tissue-forge-main/docs/api_py/source/models/api_models.rst
- tissue-forge-main/docs/api_py/source/models/center/
- tissue-forge-main/docs/api_py/source/models/center/cell_polarity/
- tissue-forge-main/docs/api_py/source/models/center/cell_polarity/api_cell_polarity.rst
- tissue-forge-main/docs/api_py/source/models/vertex/
- tissue-forge-main/docs/api_py/source/models/vertex/solver/
- tissue-forge-main/docs/api_py/source/models/vertex/solver/api_actors.rst
- tissue-forge-main/docs/api_py/source/models/vertex/solver/api_body.rst
- tissue-forge-main/docs/api_py/source/models/vertex/solver/api_mesh.rst
- tissue-forge-main/docs/api_py/source/models/vertex/solver/api_mesh_bind.rst
- tissue-forge-main/docs/api_py/source/models/vertex/solver/api_mesh_create.rst
- tissue-forge-main/docs/api_py/source/models/vertex/solver/api_meshlogger.rst
- tissue-forge-main/docs/api_py/source/models/vertex/solver/api_meshquality.rst
- tissue-forge-main/docs/api_py/source/models/vertex/solver/api_meshsolver.rst
- tissue-forge-main/docs/api_py/source/models/vertex/solver/api_surface.rst
- tissue-forge-main/docs/api_py/source/models/vertex/solver/api_vertex.rst
- tissue-forge-main/docs/api_py/source/models/vertex/solver/api_vertex_solver.rst
- tissue-forge-main/docs/api_py/source/references.rst
- tissue-forge-main/docs/api_py/source/refs.bib
- tissue-forge-main/docs/environment.yml
- tissue-forge-main/docs/main/
- tissue-forge-main/docs/main/Makefile
- tissue-forge-main/docs/main/make.bat
- tissue-forge-main/docs/main/source/
- tissue-forge-main/docs/main/source/accessing.rst
- tissue-forge-main/docs/main/source/angle.png
- tissue-forge-main/docs/main/source/api_reference.rst
- tissue-forge-main/docs/main/source/appendices.rst
- tissue-forge-main/docs/main/source/appendix_a.rst
- tissue-forge-main/docs/main/source/argon.png
- tissue-forge-main/docs/main/source/become.rst
- tissue-forge-main/docs/main/source/binding.rst
- tissue-forge-main/docs/main/source/bond.png
- tissue-forge-main/docs/main/source/bonded_interactions.rst
- tissue-forge-main/docs/main/source/boundary.rst
- tissue-forge-main/docs/main/source/cleavage.rst
- tissue-forge-main/docs/main/source/concepts.rst
- tissue-forge-main/docs/main/source/conf.py
- tissue-forge-main/docs/main/source/controls.rst
- tissue-forge-main/docs/main/source/coordinate_systems.rst
- tissue-forge-main/docs/main/source/creating_particles_and_types.rst
- tissue-forge-main/docs/main/source/cuda.rst
- tissue-forge-main/docs/main/source/dihedral.png
- tissue-forge-main/docs/main/source/droplets_3d.gif
- tissue-forge-main/docs/main/source/events.rst
- tissue-forge-main/docs/main/source/examples.rst
- tissue-forge-main/docs/main/source/file_io.rst
- tissue-forge-main/docs/main/source/flux.rst
- tissue-forge-main/docs/main/source/forces.rst
- tissue-forge-main/docs/main/source/getting.rst
- tissue-forge-main/docs/main/source/glj_plot.png
- tissue-forge-main/docs/main/source/history.rst
- tissue-forge-main/docs/main/source/index.rst
- tissue-forge-main/docs/main/source/introduction.rst
- tissue-forge-main/docs/main/source/lattices.rst
- tissue-forge-main/docs/main/source/logging_and_errors.rst
- tissue-forge-main/docs/main/source/making_things_move.rst
- tissue-forge-main/docs/main/source/metrics.rst
- tissue-forge-main/docs/main/source/models/
- tissue-forge-main/docs/main/source/models/center/
- tissue-forge-main/docs/main/source/models/center/cell_polarity/
- tissue-forge-main/docs/main/source/models/center/cell_polarity/cell_polarity.rst
- tissue-forge-main/docs/main/source/models/center/center.rst
- tissue-forge-main/docs/main/source/models/models.rst
- tissue-forge-main/docs/main/source/models/vertex/
- tissue-forge-main/docs/main/source/models/vertex/solver/
- tissue-forge-main/docs/main/source/models/vertex/solver/bind_example1.png
- tissue-forge-main/docs/main/source/models/vertex/solver/body_example1.png
- tissue-forge-main/docs/main/source/models/vertex/solver/bond_example1.png
- tissue-forge-main/docs/main/source/models/vertex/solver/generator_example1.png
- tissue-forge-main/docs/main/source/models/vertex/solver/mesh_quality_2D.png
- tissue-forge-main/docs/main/source/models/vertex/solver/solver.rst
- tissue-forge-main/docs/main/source/models/vertex/solver/surface_example1.png
- tissue-forge-main/docs/main/source/models/vertex/solver/tf_interactive_2dsplitting.mp4
- tissue-forge-main/docs/main/source/models/vertex/solver/tf_interactive_2dsplitting.png
- tissue-forge-main/docs/main/source/models/vertex/vertex.rst
- tissue-forge-main/docs/main/source/notes.rst
- tissue-forge-main/docs/main/source/nucleos_ta.png
- tissue-forge-main/docs/main/source/numerical_details.rst
- tissue-forge-main/docs/main/source/potentials.rst
- tissue-forge-main/docs/main/source/quick_start.rst
- tissue-forge-main/docs/main/source/references.rst
- tissue-forge-main/docs/main/source/refs.bib
- tissue-forge-main/docs/main/source/rendering.rst
- tissue-forge-main/docs/main/source/running_a_sim.rst
- tissue-forge-main/docs/main/source/style.rst
- tissue-forge-main/docs/main/source/universe.rst
- tissue-forge-main/examples/
- tissue-forge-main/examples/C/
- tissue-forge-main/examples/C/TissueForgeExamples.cmake
- tissue-forge-main/examples/C/argon/
- tissue-forge-main/examples/C/argon/CMakeLists.txt
- tissue-forge-main/examples/C/argon/argon.c
- tissue-forge-main/examples/CMakeLists.txt
- tissue-forge-main/examples/cpp/
- tissue-forge-main/examples/cpp/TissueForgeExamples.cmake
- tissue-forge-main/examples/cpp/argon/
- tissue-forge-main/examples/cpp/argon/CMakeLists.txt
- tissue-forge-main/examples/cpp/argon/argon.cpp
- tissue-forge-main/examples/py/
- tissue-forge-main/examples/py/argon.py
- tissue-forge-main/examples/py/argon_tstat.py
- tissue-forge-main/examples/py/basic_ops.py
- tissue-forge-main/examples/py/become_1.py
- tissue-forge-main/examples/py/bond_ball.py
- tissue-forge-main/examples/py/bonded_beads.py
- tissue-forge-main/examples/py/bonded_sc_lattice.py
- tissue-forge-main/examples/py/bonded_sphere.py
- tissue-forge-main/examples/py/boundary1.py
- tissue-forge-main/examples/py/boundary_morse.py
- tissue-forge-main/examples/py/boundary_reset.py
- tissue-forge-main/examples/py/boundary_uptake_secrete.py
- tissue-forge-main/examples/py/camera.py
- tissue-forge-main/examples/py/cell_sorting.py
- tissue-forge-main/examples/py/cell_sorting_cuda.py
- tissue-forge-main/examples/py/change_type.py
- tissue-forge-main/examples/py/clipped_argon.py
- tissue-forge-main/examples/py/clipped_cell_sorting.py
- tissue-forge-main/examples/py/colormaps.py
- tissue-forge-main/examples/py/coupling_force.py
- tissue-forge-main/examples/py/custom_potential.py
- tissue-forge-main/examples/py/custom_potential_2.py
- tissue-forge-main/examples/py/data_output.py
- tissue-forge-main/examples/py/dpd1.py
- tissue-forge-main/examples/py/dpd2.py
- tissue-forge-main/examples/py/dpd2new.py
- tissue-forge-main/examples/py/epiboly-asym.py
- tissue-forge-main/examples/py/epiboly1.periodic.py
- tissue-forge-main/examples/py/epiboly1.py
- tissue-forge-main/examples/py/epiboly1_plotting.py
- tissue-forge-main/examples/py/epiboly2.py
- tissue-forge-main/examples/py/epiboly2_plotting.py
- tissue-forge-main/examples/py/epiboly3.py
- tissue-forge-main/examples/py/epiboly3_plot.py
- tissue-forge-main/examples/py/epiboly_cluster.py
- tissue-forge-main/examples/py/epiboly_morse_cluster.py
- tissue-forge-main/examples/py/epiboly_plotting.py
- tissue-forge-main/examples/py/events1.py
- tissue-forge-main/examples/py/events2.py
- tissue-forge-main/examples/py/flux_periodic1.py
- tissue-forge-main/examples/py/flux_secrete.py
- tissue-forge-main/examples/py/flux_steps.py
- tissue-forge-main/examples/py/fluxtest1.py
- tissue-forge-main/examples/py/fluxtest2.py
- tissue-forge-main/examples/py/gargon.py
- tissue-forge-main/examples/py/glj-1.py
- tissue-forge-main/examples/py/glj.py
- tissue-forge-main/examples/py/glj_cluster1.py
- tissue-forge-main/examples/py/hex_lattice.py
- tissue-forge-main/examples/py/mitosis.dyn.py
- tissue-forge-main/examples/py/mitosis.od.py
- tissue-forge-main/examples/py/morse.py
- tissue-forge-main/examples/py/morse_cluster.py
- tissue-forge-main/examples/py/multiprocess.py
- tissue-forge-main/examples/py/nacl.py
- tissue-forge-main/examples/py/notebooks/
- tissue-forge-main/examples/py/notebooks/bonded_sc_lattice.ipynb
- tissue-forge-main/examples/py/notebooks/boundary_reset.ipynb
- tissue-forge-main/examples/py/notebooks/cell_sorting.ipynb
- tissue-forge-main/examples/py/notebooks/custom_potential.ipynb
- tissue-forge-main/examples/py/notebooks/dpd_plate.ipynb
- tissue-forge-main/examples/py/notebooks/solid_mech_fracture.ipynb
- tissue-forge-main/examples/py/party.py
- tissue-forge-main/examples/py/plot.py
- tissue-forge-main/examples/py/plot2.py
- tissue-forge-main/examples/py/plot3.py
- tissue-forge-main/examples/py/poiseuille.py
- tissue-forge-main/examples/py/rcube.py
- tissue-forge-main/examples/py/ring.py
- tissue-forge-main/examples/py/ring_ball.py
- tissue-forge-main/examples/py/shell_fill1.py
- tissue-forge-main/examples/py/solid_mech_fracture.py
- tissue-forge-main/examples/py/species.py
- tissue-forge-main/examples/py/species_update.py
- tissue-forge-main/examples/py/sphere.py
- tissue-forge-main/examples/py/sphere_test.py
- tissue-forge-main/examples/py/square_well.py
- tissue-forge-main/examples/py/threaded_windowless.py
- tissue-forge-main/examples/py/tsphere.py
- tissue-forge-main/examples/py/two-type.py
- tissue-forge-main/examples/py/two_particle_tstat.py
- tissue-forge-main/examples/py/type_colors.py
- tissue-forge-main/examples/py/type_colors2.py
- tissue-forge-main/examples/py/uptake_secrete.py
- tissue-forge-main/examples/py/version.py
- tissue-forge-main/examples/py/windowless.py
- tissue-forge-main/extern/
- tissue-forge-main/extern/CMakeLists.txt
- tissue-forge-main/extern/corrade/
- tissue-forge-main/extern/glfw/
- tissue-forge-main/extern/libsbml/
- tissue-forge-main/extern/magnum/
- tissue-forge-main/extern/magnum-plugins/
- tissue-forge-main/include/
- tissue-forge-main/include/CMakeLists.txt
- tissue-forge-main/include/TissueForge.h
- tissue-forge-main/include/tf_config.h.in
- tissue-forge-main/include/tf_port.h
- tissue-forge-main/include/tf_runtime.h
- tissue-forge-main/include/tf_style.h
- tissue-forge-main/package/
- tissue-forge-main/package/CMakeLists.txt
- tissue-forge-main/package/conda/
- tissue-forge-main/package/conda/CMakeLists.txt
- tissue-forge-main/package/conda/python/
- tissue-forge-main/package/conda/python/tf_config.py.in
- tissue-forge-main/package/conda/recipe/
- tissue-forge-main/package/conda/recipe/bld.bat
- tissue-forge-main/package/conda/recipe/build.sh
- tissue-forge-main/package/conda/recipe/conda_build_config.yaml
- tissue-forge-main/package/conda/recipe/meta.yaml
- tissue-forge-main/package/local/
- tissue-forge-main/package/local/CMakeLists.txt
- tissue-forge-main/package/local/install.bat
- tissue-forge-main/package/local/install.sh
- tissue-forge-main/package/local/linux/
- tissue-forge-main/package/local/linux/env.yml
- tissue-forge-main/package/local/linux/install_all.sh
- tissue-forge-main/package/local/linux/install_core.sh
[truncated: 802 more entries]
