# Supplementary material for: Tissue Forge: Interactive biological and biophysics simulation environment
Source: PLoS Comput Biol. 2023 Oct 23;19(10):e1010768. doi: 10.1371/journal.pcbi.1010768 (PMC10621971; doi:10.1371/journal.pcbi.1010768)
Supplement: S8 File — Tissue Forge version 0.1.1 source code. (ZIP) [file pcbi.1010768.s008.zip › tissue-forge-main/.azure-pipelines/env-installers/install_env.bat]

@echo off

set TFENV=%~dp0env

call conda create --yes --prefix %TFENV%
if errorlevel 1 exit 1

call conda env update --prefix %TFENV% --file %~dp0rtenv.yml
if errorlevel 1 exit 1
