# Supplementary material for: Tissue Forge: Interactive biological and biophysics simulation environment
Source: PLoS Comput Biol. 2023 Oct 23;19(10):e1010768. doi: 10.1371/journal.pcbi.1010768 (PMC10621971; doi:10.1371/journal.pcbi.1010768)
Supplement: S8 File — Tissue Forge version 0.1.1 source code. (ZIP) [file pcbi.1010768.s008.zip › tissue-forge-main/.azure-pipelines/env-installers/install_env.sh]

#!/bin/bash

this_dir="$( cd "$( dirname "${BASH_SOURCE[0]}" )" ; pwd -P )"
TFENV=${this_dir}/env

source ${HOME}/miniconda3/etc/profile.d/conda.sh
conda create --yes --prefix ${TFENV}
conda env update --prefix ${TFENV} --file ${this_dir}/rtenv.yml
