# Supplementary material for: Tissue Forge: Interactive biological and biophysics simulation environment
Source: PLoS Comput Biol. 2023 Oct 23;19(10):e1010768. doi: 10.1371/journal.pcbi.1010768 (PMC10621971; doi:10.1371/journal.pcbi.1010768)
Supplement: S8 File — Tissue Forge version 0.1.1 source code. (ZIP) [file pcbi.1010768.s008.zip › tissue-forge-main/.azure-pipelines/env-recipes/rtenv_linux64.yml.in]

name: tissue-forge
channels:
  - conda-forge
dependencies:
  - python=@PYTHON_VERSION@
  - numpy
  - bzip2
  - libxml2
  - matplotlib
  - assimp=5
  - nlohmann_json
  - eigen
  - xorg-libxrandr
  - xorg-libxcursor
  - xorg-libxinerama
  - xorg-libxi
  - xorg-libxau
  - xorg-libxdmcp
