# Supplementary material for: Tissue Forge: Interactive biological and biophysics simulation environment
Source: PLoS Comput Biol. 2023 Oct 23;19(10):e1010768. doi: 10.1371/journal.pcbi.1010768 (PMC10621971; doi:10.1371/journal.pcbi.1010768)
Supplement: S8 File — Tissue Forge version 0.1.1 source code. (ZIP) [file pcbi.1010768.s008.zip › tissue-forge-main/.azure-pipelines/job-templates/job-build-test-package-osx-conda.yml]

parameters:
  name: ''
  platform_name: 'osx64'
  tf_buildqual: ''
  working_dir: ''
  staging_dir: ''
  tf_version: ''
  tf_buildnum: ''

jobs:
  - job: ${{ parameters.name }}
    displayName: ${{ parameters.name }}
    continueOnError: false
    timeoutInMinutes: 0
    variables:
      ROOT_DIR: '${{ parameters.working_dir }}'
      SOURCE_DIR: '$(ROOT_DIR)/tissue-forge'
      BUILD_ROOT: '$(ROOT_DIR)/tf_condabuild'
      ENV_DIR: '$(BUILD_ROOT)/buildenv'
      BUILD_OUTPUT: '$(BUILD_ROOT)/result'
      OSX_SYSROOT: '10.11'
      BASENAME_SYSROOT: ${{ format('MacOSX{0}.sdk', variables.OSX_SYSROOT) }}
      BASENAMEDL_SYSROOT: ${{ format('{0}.tar.xz', variables.BASENAME_SYSROOT) }}
      SOURCE_SYSROOT: ${{ format('https://github.com/phracker/MacOSX-SDKs/releases/download/10.13/{0}', variables.BASENAMEDL_SYSROOT) }}
      BUILD_SYSROOT: ${{ format('$(BUILD_ROOT)/{0}', variables.BASENAME_SYSROOT) }}
    workspace:
      clean: all
    steps:

      # Setup
      - bash: echo "##vso[task.prependpath]$CONDA/bin"
        displayName: Add conda to path
      - bash: sudo chown -R $USER $CONDA
        displayName: Take ownership of conda installation
      - script: |
          mkdir $(BUILD_ROOT)
          mkdir $(BUILD_OUTPUT)
        displayName: Create working directories
      - checkout: self
        submodules: recursive
        path: tissue-forge
        displayName: Get source
      - script: conda create -p $(ENV_DIR) conda-build conda-verify -y
        displayName: Conda setup
      - script: |
          cd $(BUILD_ROOT)
          curl -L -O $(SOURCE_SYSROOT)
          tar -xf $(BASENAMEDL_SYSROOT) -C $(BUILD_ROOT)
        displayName: Get sysroot
      
      # Build
      - script: |
          source activate $(ENV_DIR)
          export TF_VERSION=$(tf_version)
          export TF_BUILDNUMBER=$(tf_buildnum)
          export TF_BUILDQUAL=${{ parameters.tf_buildqual }}
          export TFOSX_SYSROOT=$(OSX_SYSROOT)
          export TF_BUILD_SYSROOT=$(BUILD_SYSROOT)
          conda build -c conda-forge --croot $(BUILD_OUTPUT) $(SOURCE_DIR)/package/conda/recipe
        displayName: Execute build

      # Conda recipe has built-in tests, so none necessary here

      # Package and publish
      - template: steps-package-publish-conda.yml
        parameters:
          platform_name: 'osx64'
          tf_version: $(tf_version)
          staging_dir: ${{ parameters.staging_dir }}
          build_output: $(BUILD_OUTPUT)
