# Supplementary material for: Tissue Forge: Interactive biological and biophysics simulation environment
Source: PLoS Comput Biol. 2023 Oct 23;19(10):e1010768. doi: 10.1371/journal.pcbi.1010768 (PMC10621971; doi:10.1371/journal.pcbi.1010768)
Supplement: S8 File — Tissue Forge version 0.1.1 source code. (ZIP) [file pcbi.1010768.s008.zip › tissue-forge-main/.azure-pipelines/job-templates/steps-package-publish-conda.yml]

parameters:
- name: platform_name
  type: string
- name: tf_version
  type: string
- name: staging_dir
  type: string
- name: build_output
  type: string
- name: py_versions
  type: object
  default: ['py37', 'py38', 'py39']

steps:
- ${{ each val in parameters.py_versions }}:
  - ${{ if eq(parameters.platform_name, 'win64') }}:
    - script: mkdir ${{ parameters.staging_dir }}\${{ val }}
      displayName: Prepare python ${{ val }} staging
  - ${{ else }}:
    - script: mkdir ${{ parameters.staging_dir }}/${{ val }}
      displayName: Prepare python ${{ val }} staging
  - ${{ if eq(parameters.platform_name, 'win64') }}:
    - task: CopyFiles@2
      inputs:
        sourceFolder: ${{ parameters.build_output }}\win-64
        contents: tissue-forge-${{ parameters.tf_version }}-${{ val }}*.tar.bz2
        targetFolder: ${{ parameters.staging_dir }}\${{ val }}
        flattenFolders: true
      displayName: Stage python ${{ val }} package
  - ${{ elseif eq(parameters.platform_name, 'linux64') }}:
    - task: CopyFiles@2
      inputs:
        sourceFolder: ${{ parameters.build_output }}/linux-64
        contents: tissue-forge-${{ parameters.tf_version }}-${{ val }}*.tar.bz2
        targetFolder: ${{ parameters.staging_dir }}/${{ val }}
        flattenFolders: true
      displayName: Stage python ${{ val }} package
  - ${{ elseif eq(parameters.platform_name, 'osx64') }}:
    - task: CopyFiles@2
      inputs:
        sourceFolder: ${{ parameters.build_output }}/osx-64
        contents: tissue-forge-${{ parameters.tf_version }}-${{ val }}*.tar.bz2
        targetFolder: ${{ parameters.staging_dir }}/${{ val }}
        flattenFolders: true
      displayName: Stage python ${{ val }} package
  - ${{ if eq(parameters.platform_name, 'win64') }}:
    - publish: ${{ parameters.staging_dir }}\${{ val }}
      artifact: tissue-forge-${{ parameters.platform_name }}-conda-${{ val }}
      displayName: Publish ${{ val }} package
  - ${{ else }}:
    - publish: ${{ parameters.staging_dir }}/${{ val }}
      artifact: tissue-forge-${{ parameters.platform_name }}-conda-${{ val }}
      displayName: Publish ${{ val }} package
