# Supplementary material for: Tissue Forge: Interactive biological and biophysics simulation environment
Source: PLoS Comput Biol. 2023 Oct 23;19(10):e1010768. doi: 10.1371/journal.pcbi.1010768 (PMC10621971; doi:10.1371/journal.pcbi.1010768)
Supplement: S8 File — Tissue Forge version 0.1.1 source code. (ZIP) [file pcbi.1010768.s008.zip › tissue-forge-main/.azure-pipelines/staging-pipeline.yml]

name: tissue_forge_staging_$(Date:yyyyMMdd)$(Rev:.r)

trigger:
  branches:
    include:
    - staging

pr:
  branches:
    include:
    - staging

variables:
  tf_version: '0.1.1.s'
  tf_buildnum: 0
  tf_buildqual: 'staging'

stages:

  # Windows build: conda

  - stage: TissueForgeBuildWindowsConda
    displayName: Conda build for Windows
    pool:
      vmImage: 'windows-2019'
    dependsOn: []
    jobs:
      - template: job-templates/job-build-test-package-win-conda.yml
        parameters:
          name: 'TissueForgeBuildWindowsConda'
          platform_name: 'win64'
          tf_buildqual: $(tf_buildqual)
          working_dir: $(Agent.BuildDirectory)
          staging_dir: $(Build.ArtifactStagingDirectory)
          tf_version: $(tf_version)
          tf_buildnum: $(tf_buildnum)

  # Linux build: conda

  - stage: TissueForgeBuildLinuxConda
    displayName: Conda build for Linux
    pool:
      vmImage: 'ubuntu-20.04'
    dependsOn: []
    jobs:
      - template: job-templates/job-build-test-package-linux-conda.yml
        parameters:
          name: 'TissueForgeBuildLinuxConda'
          platform_name: 'linux64'
          tf_buildqual: $(tf_buildqual)
          working_dir: $(Agent.BuildDirectory)
          staging_dir: $(Build.ArtifactStagingDirectory)
          tf_version: $(tf_version)
          tf_buildnum: $(tf_buildnum)

  # MacOS build: conda

  - stage: TissueForgeBuildMacConda
    displayName: Conda build for Mac
    pool:
      vmImage: 'macOS-11'
    dependsOn: []
    jobs:
      - template: job-templates/job-build-test-package-osx-conda.yml
        parameters:
          name: 'TissueForgeBuildMacConda'
          platform_name: 'osx64'
          tf_buildqual: $(tf_buildqual)
          working_dir: $(Agent.BuildDirectory)
          staging_dir: $(Build.ArtifactStagingDirectory)
          tf_version: $(tf_version)
          tf_buildnum: $(tf_buildnum)
