# Supplementary material for: Tissue Forge: Interactive biological and biophysics simulation environment
Source: PLoS Comput Biol. 2023 Oct 23;19(10):e1010768. doi: 10.1371/journal.pcbi.1010768 (PMC10621971; doi:10.1371/journal.pcbi.1010768)
Supplement: S8 File — Tissue Forge version 0.1.1 source code. (ZIP) [file pcbi.1010768.s008.zip › tissue-forge-main/LICENSE.txt]

Copyright (C) 2022, 2023 T.J. Sego

Tissue Forge is free software: you can redistribute it and/or modify 
it under the terms of the GNU Lesser General Public License as 
published by the Free Software Foundation, either version 3 of the 
License, or (at your option) any later version, subject to the following 
conditions:

The above copyright notice and this permission notice shall be included
in all copies or substantial portions of the Software.

Tissue Forge is distributed in the hope that it will be useful, 
but WITHOUT ANY WARRANTY; without even the implied warranty of 
MERCHANTABILITY or FITNESS FOR A PARTICULAR PURPOSE. See the 
GNU Lesser General Public License for more details.

You should have received a copy of the GNU Lesser General Public License 
along with Tissue Forge. If not, see <https://www.gnu.org/licenses/>. 


     Third-party software incorporated into both the Tissue Forge
               binary and source-code distributions

* Corrade, copyright (C) 2007-2020 by Vladimír Vondruš and contributors, 
  and distributed under the following open-source terms:

    Copyright © 2007, 2008, 2009, 2010, 2011, 2012, 2013, 2014, 2015, 2016,
        2017, 2018, 2019, 2020 Vladimír Vondruš <mosra@centrum.cz> and contributors

    Permission is hereby granted, free of charge, to any person obtaining a
    copy of this software and associated documentation files (the "Software"),
    to deal in the Software without restriction, including without limitation
    the rights to use, copy, modify, merge, publish, distribute, sublicense,
    and/or sell copies of the Software, and to permit persons to whom the
    Software is furnished to do so, subject to the following conditions:

    The above copyright notice and this permission notice shall be included
    in all copies or substantial portions of the Software.

    THE SOFTWARE IS PROVIDED "AS IS", WITHOUT WARRANTY OF ANY KIND, EXPRESS OR
    IMPLIED, INCLUDING BUT NOT LIMITED TO THE WARRANTIES OF MERCHANTABILITY,
    FITNESS FOR A PARTICULAR PURPOSE AND NONINFRINGEMENT. IN NO EVENT SHALL
    THE AUTHORS OR COPYRIGHT HOLDERS BE LIABLE FOR ANY CLAIM, DAMAGES OR OTHER
    LIABILITY, WHETHER IN AN ACTION OF CONTRACT, TORT OR OTHERWISE, ARISING
    FROM, OUT OF OR IN CONNECTION WITH THE SOFTWARE OR THE USE OR OTHER
    DEALINGS IN THE SOFTWARE.

* GLFW, copyright (C) 2006-2019 by Camilla Löwy, and distributed under the 
  following open-source terms:

    Copyright (c) 2002-2006 Marcus Geelnard

    Copyright (c) 2006-2019 Camilla Löwy

    This software is provided 'as-is', without any express or implied
    warranty. In no event will the authors be held liable for any damages
    arising from the use of this software.

    Permission is granted to anyone to use this software for any purpose,
    including commercial applications, and to alter it and redistribute it
    freely, subject to the following restrictions:

    1. The origin of this software must not be misrepresented; you must not
      claim that you wrote the original software. If you use this software
      in a product, an acknowledgment in the product documentation would
      be appreciated but is not required.

    2. Altered source versions must be plainly marked as such, and must not
      be misrepresented as being the original software.

    3. This notice may not be removed or altered from any source
      distribution.

* libSBML, copyright (C) 2013-2018 jointly by California Institute of 
  Technology, Pasadena, CA, USA, EMBL European Bioinformatics Institute 
  (EMBL-EBI), Hinxton, UK, and University of Heidelberg, Heidelberg, Germany, 
  and distributed under terms compatible with the LGPL. Please see the file
  extern/libsbml/README.md for more information about libSBML and its license 
  terms.

* Magnum, copyright (C) 2010-2020 by Vladimír Vondruš and contributors, and 
  distributed under the following open-source terms:

    Copyright © 2010, 2011, 2012, 2013, 2014, 2015, 2016, 2017, 2018, 2019,
                2020 Vladimír Vondruš <mosra@centrum.cz> and contributors

    Permission is hereby granted, free of charge, to any person obtaining a
    copy of this software and associated documentation files (the "Software"),
    to deal in the Software without restriction, including without limitation
    the rights to use, copy, modify, merge, publish, distribute, sublicense,
    and/or sell copies of the Software, and to permit persons to whom the
    Software is furnished to do so, subject to the following conditions:

    The above copyright notice and this permission notice shall be included
    in all copies or substantial portions of the Software.

    THE SOFTWARE IS PROVIDED "AS IS", WITHOUT WARRANTY OF ANY KIND, EXPRESS OR
    IMPLIED, INCLUDING BUT NOT LIMITED TO THE WARRANTIES OF MERCHANTABILITY,
    FITNESS FOR A PARTICULAR PURPOSE AND NONINFRINGEMENT. IN NO EVENT SHALL
    THE AUTHORS OR COPYRIGHT HOLDERS BE LIABLE FOR ANY CLAIM, DAMAGES OR OTHER
    LIABILITY, WHETHER IN AN ACTION OF CONTRACT, TORT OR OTHERWISE, ARISING
    FROM, OUT OF OR IN CONNECTION WITH THE SOFTWARE OR THE USE OR OTHER
    DEALINGS IN THE SOFTWARE.

* Magnum Plugins, copyright (C) 2010-2020 by Vladimír Vondruš, and 
  distributed under the following open-source terms:

    Copyright © 2010, 2011, 2012, 2013, 2014, 2015, 2016, 2017, 2018, 2019,
                2020 Vladimír Vondruš <mosra@centrum.cz>

    Permission is hereby granted, free of charge, to any person obtaining a
    copy of this software and associated documentation files (the "Software"),
    to deal in the Software without restriction, including without limitation
    the rights to use, copy, modify, merge, publish, distribute, sublicense,
    and/or sell copies of the Software, and to permit persons to whom the
    Software is furnished to do so, subject to the following conditions:

    The above copyright notice and this permission notice shall be included
    in all copies or substantial portions of the Software.

    THE SOFTWARE IS PROVIDED "AS IS", WITHOUT WARRANTY OF ANY KIND, EXPRESS OR
    IMPLIED, INCLUDING BUT NOT LIMITED TO THE WARRANTIES OF MERCHANTABILITY,
    FITNESS FOR A PARTICULAR PURPOSE AND NONINFRINGEMENT. IN NO EVENT SHALL
    THE AUTHORS OR COPYRIGHT HOLDERS BE LIABLE FOR ANY CLAIM, DAMAGES OR OTHER
    LIABILITY, WHETHER IN AN ACTION OF CONTRACT, TORT OR OTHERWISE, ARISING
    FROM, OUT OF OR IN CONNECTION WITH THE SOFTWARE OR THE USE OR OTHER
    DEALINGS IN THE SOFTWARE.
