# Supplementary material for: Tissue Forge: Interactive biological and biophysics simulation environment
Source: PLoS Comput Biol. 2023 Oct 23;19(10):e1010768. doi: 10.1371/journal.pcbi.1010768 (PMC10621971; doi:10.1371/journal.pcbi.1010768)
Supplement: S8 File — Tissue Forge version 0.1.1 source code. (ZIP) [file pcbi.1010768.s008.zip › tissue-forge-main/docs/api_c/doxygen/mainpage.md]

Tissue Forge C API Reference
=============================

Welcome to the Tissue Forge C API Reference!

**Funding**

Tissue Forge is funded with generous support by NIBIB U24 EB028887.
