# Supplementary material for: Tissue Forge: Interactive biological and biophysics simulation environment
Source: PLoS Comput Biol. 2023 Oct 23;19(10):e1010768. doi: 10.1371/journal.pcbi.1010768 (PMC10621971; doi:10.1371/journal.pcbi.1010768)
Supplement: S8 File — Tissue Forge version 0.1.1 source code. (ZIP) [file pcbi.1010768.s008.zip › tissue-forge-main/docs/api_cpp/source/conf.py]

#!/usr/bin/env python3

import subprocess
import os


on_rtd = os.environ.get('READTHEDOCS', None) == 'True'
tf_root_dir = os.path.dirname(os.path.dirname(os.path.dirname(os.path.dirname(__file__))))


def getver():
    version_path = os.path.join(tf_root_dir, 'VERSION.txt')
    with open(version_path, 'r') as _vf:
        vmaj = _vf.readline().strip().split(' ')[1]
        vmin = _vf.readline().strip().split(' ')[1]
        vpat = _vf.readline().strip().split(' ')[1]
    return f'{vmaj}.{vmin}.{vpat}'


# Setup for Doxygen
doxy_source_dir = os.path.join(tf_root_dir, 'docs', 'api_cpp', 'doxygen')
doxy_mainpage_source = os.path.join(doxy_source_dir, "mainpage.md")
doxy_sources = [
    os.path.join(tf_root_dir, "source"),
    os.path.join(tf_root_dir, "include"),
    doxy_mainpage_source
]
doxy_input_dir = '\" \"'.join(doxy_sources)
doxy_output_dir = os.path.join(doxy_source_dir, 'build')
doxy_input_name = 'Doxyfile.in'
doxy_output_name = 'Doxyfile'
os.makedirs(doxy_output_dir, exist_ok=True)

with open(os.path.join(doxy_source_dir, doxy_input_name), 'r') as f:
    fdata = f.read()

fdata = fdata.replace('@TF_ROOT_DIR@', tf_root_dir)
fdata = fdata.replace('@TF_VERSION@', getver())
fdata = fdata.replace('@DOXYGEN_INPUT_DIR@', doxy_input_dir)
fdata = fdata.replace('@DOXYGEN_OUTPUT_DIR@', doxy_output_dir)
fdata = fdata.replace('@DOXYGEN_MAINPAGE_SOURCE@', doxy_mainpage_source)

with open(os.path.join(doxy_output_dir, doxy_output_name), 'w') as f:
    f.write(fdata)

subprocess.check_call(['doxygen', doxy_output_name], shell=True, cwd=doxy_output_dir)


# If extensions (or modules to document with autodoc) are in another directory,
# add these directories to sys.path here. If the directory is relative to the
# documentation root, use os.path.abspath to make it absolute, like shown here.
#sys.path.insert(0, os.path.abspath('.'))

# -- General configuration ------------------------------------------------

# If your documentation needs a minimal Sphinx version, state it here.
#needs_sphinx = '1.0'

# Add any Sphinx extension module names here, as strings. They can be
# extensions coming with Sphinx (named 'sphinx.ext.*') or your custom
# ones.
# 'sphinx.ext.autodoc',

extensions = []


bibtex_bibfiles = []

numfig = True

# Add any paths that contain templates here, relative to this directory.
templates_path = ['_templates']

# The suffix(es) of source filenames.
# You can specify multiple suffix as a list of string:
# source_suffix = ['.rst', '.md']
source_suffix = '.rst'

# The encoding of source files.
#source_encoding = 'utf-8-sig'

# The master toctree document.
master_doc = 'index_api_cpp'

# General information about the project.
project = 'Tissue Forge C++ API Reference'
copyright = '2022 T.J. Sego, James A. Glazier, Herbert Sauro'
author = 'T.J. Sego'

# The version info for the project you're documenting, acts as replacement for
# |version| and |release|, also used in various other places throughout the
# built documents.
#
# The short X.Y version.
version = getver()
# The full version, including alpha/beta/rc tags.
release = getver()

# The language for content autogenerated by Sphinx. Refer to documentation
# for a list of supported languages.
#
# This is also used if you do content translation via gettext catalogs.
# Usually you set "language" from the command line for these cases.
language = None

# There are two options for replacing |today|: either, you set today to some
# non-false value, then it is used:
#today = ''
# Else, today_fmt is used as the format for a strftime call.
#today_fmt = '%B %d, %Y'

# List of patterns, relative to source directory, that match files and
# directories to ignore when looking for source files.
# This patterns also effect to html_static_path and html_extra_path
exclude_patterns = []

# The reST default role (used for this markup: `text`) to use for all
# documents.
#default_role = None

# If true, '()' will be appended to :func: etc. cross-reference text.
add_function_parentheses = False

# If true, the current module name will be prepended to all description
# unit titles (such as .. function::).
#add_module_names = True

# If true, sectionauthor and moduleauthor directives will be shown in the
# output. They are ignored by default.
#show_authors = False

# The name of the Pygments (syntax highlighting) style to use.
pygments_style = 'sphinx'

# A list of ignored prefixes for module index sorting.
#modindex_common_prefix = []

# If true, keep warnings as "system message" paragraphs in the built documents.
#keep_warnings = False

# If true, `todo` and `todoList` produce output, else they produce nothing.
todo_include_todos = False

# Make sure the target is unique
autosectionlabel_prefix_document = True

# Auto-generation specification
autosummary_generate = True
autoclass_content = "both"

primary_domain = 'cpp'

# -- Options for HTML output ----------------------------------------------

# The theme to use for HTML and HTML Help pages.  See the documentation for
# a list of builtin themes.
html_theme = 'sphinx_rtd_theme'

# Theme options are theme-specific and customize the look and feel of a theme
# further.  For a list of options available for each theme, see the
# documentation.
#html_theme_options = {}

# Add any paths that contain custom themes here, relative to this directory.
html_theme_path = ["_themes"]

if not on_rtd:
    import sphinx_rtd_theme
    html_theme = 'sphinx_rtd_theme'
    html_theme_path = [sphinx_rtd_theme.get_html_theme_path()]

# The name for this set of Sphinx documents.
# "<project> v<release> documentation" by default.
#html_title = 'Tissue Forge v0.0.0'

# A shorter title for the navigation bar.  Default is the same as html_title.
#html_short_title = None

# The name of an image file (relative to this directory) to place at the top
# of the sidebar.
#html_logo = None

# The name of an image file (relative to this directory) to use as a favicon of
# the docs.  This file should be a Windows icon file (.ico) being 16x16 or 32x32
# pixels large.
#html_favicon = None

# Add any paths that contain custom static files (such as style sheets) here,
# relative to this directory. They are copied after the builtin static files,
# so a file named "default.css" will overwrite the builtin "default.css".
# html_static_path = ['_static']

## conf.py

# These paths are either relative to html_static_path
# or fully qualified paths (eg. https://...)
html_css_files = [
    'css/custom.css',
]

# Add any extra paths that contain custom files (such as robots.txt or
# .htaccess) here, relative to this directory. These files are copied
# directly to the root of the documentation.
html_extra_path = [os.path.join(doxy_output_dir, 'html')]

# If not None, a 'Last updated on:' timestamp is inserted at every page
# bottom, using the given strftime format.
# The empty string is equivalent to '%b %d, %Y'.
#html_last_updated_fmt = None

# If true, SmartyPants will be used to convert quotes and dashes to
# typographically correct entities.
#html_use_smartypants = True

# Custom sidebar templates, maps document names to template names.
#html_sidebars = {}

# Additional templates that should be rendered to pages, maps page names to
# template names.
#html_additional_pages = {}

# If false, no module index is generated.
#html_domain_indices = True

# If false, no index is generated.
#html_use_index = True

# If true, the index is split into individual pages for each letter.
#html_split_index = False

# If true, links to the reST sources are added to the pages.
#html_show_sourcelink = True

# If true, "Created using Sphinx" is shown in the HTML footer. Default is True.
#html_show_sphinx = True

# If true, "(C) Copyright ..." is shown in the HTML footer. Default is True.
#html_show_copyright = True

# If true, an OpenSearch description file will be output, and all pages will
# contain a <link> tag referring to it.  The value of this option must be the
# base URL from which the finished HTML is served.
#html_use_opensearch = ''

# This is the file name suffix for HTML files (e.g. ".xhtml").
#html_file_suffix = None

# Language to be used for generating the HTML full-text search index.
# Sphinx supports the following languages:
#   'da', 'de', 'en', 'es', 'fi', 'fr', 'h', 'it', 'ja'
#   'nl', 'no', 'pt', 'ro', 'r', 'sv', 'tr', 'zh'
#html_search_language = 'en'

# A dictionary with options for the search language support, empty by default.
# 'ja' uses this config value.
# 'zh' user can custom change `jieba` dictionary path.
#html_search_options = {'type': 'default'}

# The name of a javascript file (relative to the configuration directory) that
# implements a search results scorer. If empty, the default will be used.
#html_search_scorer = 'scorer.js'

# Output file base name for HTML help builder.
htmlhelp_basename = 'Tissue-Forge-doc-apicpp'

# -- Options for LaTeX output ---------------------------------------------

latex_elements = {
# The paper size ('letterpaper' or 'a4paper').
#'papersize': 'letterpaper',

# The font size ('10pt', '11pt' or '12pt').
#'pointsize': '10pt',

# Additional stuff for the LaTeX preamble.
#'preamble': '',

# Latex figure (float) alignment
#'figure_align': 'htbp',
}

# Grouping the document tree into LaTeX files. List of tuples
# (source start file, target name, title,
#  author, documentclass [howto, manual, or own class]).
latex_documents = [
    (master_doc, 'tissue-forge-apicpp.tex', 'Tissue Forge C++ API Reference',
     'T.J. Sego, James A. Glazier, Herbert Sauro', 'manual'),
]

# The name of an image file (relative to this directory) to place at the top of
# the title page.
#latex_logo = None

# For "manual" documents, if this is true, then toplevel headings are parts,
# not chapters.
#latex_use_parts = False

# If true, show page references after internal links.
#latex_show_pagerefs = False

# If true, show URL addresses after external links.
#latex_show_urls = False

# Documents to append as an appendix to all manuals.
#latex_appendices = []

# If false, no module index is generated.
#latex_domain_indices = True


# -- Options for manual page output ---------------------------------------

# One entry per manual page. List of tuples
# (source start file, name, description, authors, manual section).
man_pages = [
    (master_doc, 'tissue-forge-apicpp', 'Tissue-Forge C++ API Reference',
     [author], 1)
]

# If true, show URL addresses after external links.
#man_show_urls = False


# -- Options for Texinfo output -------------------------------------------

# Grouping the document tree into Texinfo files. List of tuples
# (source start file, target name, title, author,
#  dir menu entry, description, category)
texinfo_documents = [
    (master_doc, 'tissue-forge-apicpp', 'Tissue-Forge C++ API Reference',
     author, 'Tissue-Forge C++ API Reference',
     'Interactive, particle-based physics, chemistry and biology modeling and simulation environment.',
     'Miscellaneous'),
]

# Documents to append as an appendix to all manuals.
#texinfo_appendices = []

# If false, no module index is generated.
#texinfo_domain_indices = True

# How to display URL addresses: 'footnote', 'no', or 'inline'.
#texinfo_show_urls = 'footnote'

# If true, do not generate a @detailmenu in the "Top" node's menu.
#texinfo_no_detailmenu = False
