# Supplementary material for: Tissue Forge: Interactive biological and biophysics simulation environment
Source: PLoS Comput Biol. 2023 Oct 23;19(10):e1010768. doi: 10.1371/journal.pcbi.1010768 (PMC10621971; doi:10.1371/journal.pcbi.1010768)
Supplement: S8 File — Tissue Forge version 0.1.1 source code. (ZIP) [file pcbi.1010768.s008.zip › tissue-forge-main/docs/api_cpp/source/index_api_cpp.rst]

.. _index_api_cpp:

Tissue Forge C++ API Reference
-------------------------------

Welcome to the Tissue Forge C++ API Reference! Documentation can be found `here <index.html>`_.
