# Supplementary material for: Tissue Forge: Interactive biological and biophysics simulation environment
Source: PLoS Comput Biol. 2023 Oct 23;19(10):e1010768. doi: 10.1371/journal.pcbi.1010768 (PMC10621971; doi:10.1371/journal.pcbi.1010768)
Supplement: S8 File — Tissue Forge version 0.1.1 source code. (ZIP) [file pcbi.1010768.s008.zip › tissue-forge-main/docs/api_py/source/api_bind.rst]

Binding
--------

.. currentmodule:: tissue_forge.bind

.. autofunction:: particles

.. autofunction:: types

.. autofunction:: boundary_conditions

.. autofunction:: boundary_condition

.. autofunction:: force

.. autofunction:: bonds
