# Supplementary material for: Tissue Forge: Interactive biological and biophysics simulation environment
Source: PLoS Comput Biol. 2023 Oct 23;19(10):e1010768. doi: 10.1371/journal.pcbi.1010768 (PMC10621971; doi:10.1371/journal.pcbi.1010768)
Supplement: S8 File — Tissue Forge version 0.1.1 source code. (ZIP) [file pcbi.1010768.s008.zip › tissue-forge-main/docs/api_py/source/api_bonded.rst]

Bonds
------

.. currentmodule:: tissue_forge

.. autoclass:: Bond

    .. automethod:: create

    .. automethod:: toString

    .. automethod:: fromString

    .. automethod:: __reduce__

.. autoclass:: BondHandle

    .. autoproperty:: length

    .. autoproperty:: energy

    .. autoproperty:: parts

    .. autoproperty:: potential

    .. autoproperty:: id

    .. autoproperty:: dissociation_energy

    .. autoproperty:: half_life

    .. autoproperty:: style

    .. autoproperty:: age

    .. automethod:: has

    .. automethod:: __str__

    .. automethod:: __getitem__

    .. automethod:: __contains__

    .. automethod:: __lt__

    .. automethod:: __gt__

    .. automethod:: __le__

    .. automethod:: __ge__

    .. automethod:: __eq__

    .. automethod:: __ne__

    .. automethod:: get

    .. automethod:: pairwise

    .. automethod:: destroy

    .. automethod:: items

    .. automethod:: decays
 

.. autoclass:: Angle

    .. automethod:: create

    .. automethod:: toString

    .. automethod:: fromString

    .. automethod:: __reduce__

.. autoclass:: AngleHandle

    .. autoproperty:: angle

    .. autoproperty:: energy

    .. autoproperty:: parts

    .. autoproperty:: potential

    .. autoproperty:: id

    .. autoproperty:: dissociation_energy

    .. autoproperty:: half_life

    .. autoproperty:: style

    .. autoproperty:: age

    .. automethod:: has

    .. automethod:: __str__

    .. automethod:: __getitem__

    .. automethod:: __contains__

    .. automethod:: __lt__

    .. automethod:: __gt__

    .. automethod:: __le__

    .. automethod:: __ge__

    .. automethod:: __eq__

    .. automethod:: __ne__

    .. automethod:: get

    .. automethod:: destroy

    .. automethod:: items

    .. automethod:: decays


.. autoclass:: Dihedral

    .. automethod:: create

    .. automethod:: toString

    .. automethod:: fromString

    .. automethod:: __reduce__

.. autoclass:: DihedralHandle

    .. autoproperty:: angle

    .. autoproperty:: energy

    .. autoproperty:: parts

    .. autoproperty:: potential

    .. autoproperty:: id

    .. autoproperty:: dissociation_energy

    .. autoproperty:: half_life

    .. autoproperty:: style

    .. autoproperty:: age

    .. automethod:: get

    .. automethod:: has

    .. automethod:: __str__

    .. automethod:: __getitem__

    .. automethod:: __contains__

    .. automethod:: __lt__

    .. automethod:: __gt__

    .. automethod:: __le__

    .. automethod:: __ge__

    .. automethod:: __eq__

    .. automethod:: __ne__

    .. automethod:: destroy

    .. automethod:: items

    .. automethod:: decays
