# Supplementary material for: Tissue Forge: Interactive biological and biophysics simulation environment
Source: PLoS Comput Biol. 2023 Oct 23;19(10):e1010768. doi: 10.1371/journal.pcbi.1010768 (PMC10621971; doi:10.1371/journal.pcbi.1010768)
Supplement: S8 File — Tissue Forge version 0.1.1 source code. (ZIP) [file pcbi.1010768.s008.zip › tissue-forge-main/docs/api_py/source/api_boundary.rst]

Boundary Conditions
--------------------

.. currentmodule:: tissue_forge

.. autoclass:: BoundaryCondition

   .. autoproperty:: kind_str

   .. autoattribute:: restore

   .. autoattribute:: velocity

   .. autoattribute:: name

   .. autoattribute:: normal


.. autoclass:: BoundaryConditions

   .. autoattribute:: left

   .. autoattribute:: right

   .. autoattribute:: front

   .. autoattribute:: back

   .. autoattribute:: bottom

   .. autoattribute:: top

   .. automethod:: bounded_position

   .. automethod:: toString

   .. automethod:: fromString

    .. automethod:: __reduce__
