# Supplementary material for: Tissue Forge: Interactive biological and biophysics simulation environment
Source: PLoS Comput Biol. 2023 Oct 23;19(10):e1010768. doi: 10.1371/journal.pcbi.1010768 (PMC10621971; doi:10.1371/journal.pcbi.1010768)
Supplement: S8 File — Tissue Forge version 0.1.1 source code. (ZIP) [file pcbi.1010768.s008.zip › tissue-forge-main/docs/api_py/source/api_error.rst]

Error Handling
---------------

.. currentmodule:: tissue_forge

.. autoclass:: Error

    .. autoproperty:: err

    .. autoproperty:: msg

    .. autoproperty:: lineno

    .. autoproperty:: fname

    .. autoproperty:: func

    .. automethod:: __str__


.. autofunction:: err_occurred

.. autofunction:: err_clear

.. autofunction:: err_get_all

.. autofunction:: err_get_first

.. autofunction:: err_clear_first

.. autofunction:: err_pop_first
