# Supplementary material for: Tissue Forge: Interactive biological and biophysics simulation environment
Source: PLoS Comput Biol. 2023 Oct 23;19(10):e1010768. doi: 10.1371/journal.pcbi.1010768 (PMC10621971; doi:10.1371/journal.pcbi.1010768)
Supplement: S8 File — Tissue Forge version 0.1.1 source code. (ZIP) [file pcbi.1010768.s008.zip › tissue-forge-main/docs/api_py/source/api_events.rst]

Events
-------

.. currentmodule:: tissue_forge.event

.. autoclass:: Event
    :members:
    :inherited-members:

.. autofunction:: on_event


.. autoclass:: TimeEvent
    :members:
    :inherited-members:
    :undoc-members:

.. autofunction:: on_time


.. autoclass:: ParticleEvent
    :members:
    :inherited-members:
    :undoc-members:

.. autofunction:: on_particle


.. autoclass:: ParticleTimeEvent
    :members:
    :inherited-members:
    :undoc-members:

.. autofunction:: on_particletime


.. autoclass:: KeyEvent
    :members:
    :inherited-members:
    :undoc-members:

.. autofunction:: on_keypress
