# Supplementary material for: Tissue Forge: Interactive biological and biophysics simulation environment
Source: PLoS Comput Biol. 2023 Oct 23;19(10):e1010768. doi: 10.1371/journal.pcbi.1010768 (PMC10621971; doi:10.1371/journal.pcbi.1010768)
Supplement: S8 File — Tissue Forge version 0.1.1 source code. (ZIP) [file pcbi.1010768.s008.zip › tissue-forge-main/docs/api_py/source/api_lattice.rst]

.. _api_lattice:

Lattices
---------

.. currentmodule:: tissue_forge.lattice

.. autoclass:: BondRule

.. autoclass:: unitcell

.. autofunction:: sc

.. autofunction:: bcc

.. autofunction:: fcc

.. autofunction:: sq

.. autofunction:: hex2d

.. autofunction:: hcp

.. autofunction:: create_lattice
