# Supplementary material for: Tissue Forge: Interactive biological and biophysics simulation environment
Source: PLoS Comput Biol. 2023 Oct 23;19(10):e1010768. doi: 10.1371/journal.pcbi.1010768 (PMC10621971; doi:10.1371/journal.pcbi.1010768)
Supplement: S8 File — Tissue Forge version 0.1.1 source code. (ZIP) [file pcbi.1010768.s008.zip › tissue-forge-main/docs/api_py/source/api_logger.rst]

Logging
--------

.. currentmodule:: tissue_forge

.. autoclass:: Logger

   .. autoproperty:: CURRENT

   .. autoproperty:: FATAL

   .. autoproperty:: CRITICAL

   .. autoproperty:: ERROR

   .. autoproperty:: WARNING

   .. autoproperty:: NOTICE

   .. autoproperty:: INFORMATION

   .. autoproperty:: DEBUG

   .. autoproperty:: TRACE

   .. automethod:: setLevel

   .. automethod:: getLevel

   .. automethod:: disableLogging

   .. automethod:: enableConsoleLogging

   .. automethod:: disableConsoleLogging

   .. automethod:: enableFileLogging

   .. automethod:: disableFileLogging

   .. automethod:: getCurrentLevelAsString

   .. automethod:: getFileName

   .. automethod:: levelToString

   .. automethod:: stringToLevel

   .. automethod:: log
