# Supplementary material for: Tissue Forge: Interactive biological and biophysics simulation environment
Source: PLoS Comput Biol. 2023 Oct 23;19(10):e1010768. doi: 10.1371/journal.pcbi.1010768 (PMC10621971; doi:10.1371/journal.pcbi.1010768)
Supplement: S8 File — Tissue Forge version 0.1.1 source code. (ZIP) [file pcbi.1010768.s008.zip › tissue-forge-main/docs/api_py/source/api_metrics.rst]

Metrics
--------

.. currentmodule:: tissue_forge.metrics

.. autofunction:: relative_position

.. autofunction:: neighborhood_particles

.. autofunction:: calculate_virial

.. autofunction:: particles_virial

.. autofunction:: particles_radius_of_gyration

.. autofunction:: particles_center_of_mass

.. autofunction:: particles_center_of_geometry

.. autofunction:: particles_moment_of_inertia

.. autofunction:: cartesian_to_spherical

.. autofunction:: particle_neighbors

.. autofunction:: eigenvals

.. autofunction:: eigenvecs_vals
