# Supplementary material for: Tissue Forge: Interactive biological and biophysics simulation environment
Source: PLoS Comput Biol. 2023 Oct 23;19(10):e1010768. doi: 10.1371/journal.pcbi.1010768 (PMC10621971; doi:10.1371/journal.pcbi.1010768)
Supplement: S8 File — Tissue Forge version 0.1.1 source code. (ZIP) [file pcbi.1010768.s008.zip › tissue-forge-main/docs/api_py/source/api_particle.rst]

Particles and Clusters
-----------------------

.. currentmodule:: tissue_forge


.. autoclass:: Particle

    .. automethod:: handle

    .. automethod:: toString

    .. automethod:: fromString

    .. automethod:: __reduce__


.. autoclass:: ParticleHandle

    .. autoproperty:: charge

    .. autoproperty:: mass

    .. autoproperty:: frozen

    .. autoproperty:: frozen_x

    .. autoproperty:: frozen_y

    .. autoproperty:: frozen_z

    .. autoproperty:: style

    .. autoproperty:: age

    .. autoproperty:: radius

    .. autoproperty:: volume

    .. autoproperty:: name

    .. autoproperty:: position

    .. autoproperty:: velocity

    .. autoproperty:: force

    .. autoproperty:: force_init

    .. autoproperty:: id

    .. autoproperty:: type_id

    .. autoproperty:: cluster_id

    .. autoproperty:: species

    .. autoproperty:: bonds

    .. autoproperty:: angles

    .. autoproperty:: dihedrals

    .. automethod:: part

    .. automethod:: get

    .. automethod:: type

    .. automethod:: split

    .. automethod:: destroy

    .. automethod:: sphericalPosition

    .. automethod:: virial

    .. automethod:: become

    .. automethod:: neighbors

    .. automethod:: bonded_neighbors

    .. automethod:: distance

    .. automethod:: to_cluster

    .. automethod:: __str__

    .. automethod:: __lt__

    .. automethod:: __gt__

    .. automethod:: __le__

    .. automethod:: __ge__

    .. automethod:: __eq__

    .. automethod:: __ne__


.. autoclass:: ParticleTypeSpec

    .. autoattribute:: mass

    .. autoattribute:: charge

    .. autoattribute:: radius

    .. autoattribute:: target_energy

    .. autoattribute:: minimum_radius

    .. autoattribute:: eps

    .. autoattribute:: rmin

    .. autoattribute:: dynamics

    .. autoattribute:: frozen

    .. autoattribute:: name

    .. autoattribute:: name2

    .. autoattribute:: style

    .. autoattribute:: species

    .. automethod:: get


.. autoclass:: ParticleType

    .. autoproperty:: frozen

    .. autoproperty:: frozen_x

    .. autoproperty:: frozen_y

    .. autoproperty:: frozen_z

    .. autoproperty:: temperature

    .. autoproperty:: target_temperature

    .. autoattribute:: id

    .. autoattribute:: mass

    .. autoattribute:: charge

    .. autoattribute:: radius

    .. autoproperty:: volume

    .. autoattribute:: kinetic_energy

    .. autoattribute:: potential_energy

    .. autoattribute:: target_energy

    .. autoattribute:: minimum_radius

    .. autoattribute:: dynamics

    .. autoattribute:: name

    .. autoattribute:: style

    .. autoattribute:: species

    .. autoattribute:: parts

    .. automethod:: particle

    .. automethod:: particleTypeIds

    .. automethod:: __str__

    .. automethod:: __getitem__

    .. automethod:: __contains__

    .. automethod:: __lt__

    .. automethod:: __gt__

    .. automethod:: __le__

    .. automethod:: __ge__

    .. automethod:: __eq__

    .. automethod:: __ne__

    .. automethod:: __call__

        Alias of :meth:`_call`

    .. automethod:: _call

    .. automethod:: factory

    .. automethod:: newType

    .. automethod:: registerType

    .. automethod:: on_register

    .. automethod:: isRegistered

    .. automethod:: get

    .. automethod:: items

    .. automethod:: isCluster

    .. automethod:: to_cluster

    .. automethod:: toString

    .. automethod:: fromString

    .. automethod:: __reduce__


.. autoclass:: Cluster
    :show-inheritance:


.. autoclass:: ClusterParticleHandle
    :show-inheritance:

    .. autoproperty:: radius_of_gyration

    .. autoproperty:: center_of_mass

    .. autoproperty:: centroid

    .. autoproperty:: moment_of_inertia

    .. autoproperty:: num_parts

    .. autoproperty:: parts

    .. autoattribute:: items

    .. automethod:: has

    .. automethod:: __str__

    .. automethod:: __getitem__

    .. automethod:: __contains__

    .. automethod:: __lt__

    .. automethod:: __gt__

    .. automethod:: __le__

    .. automethod:: __ge__

    .. automethod:: __eq__

    .. automethod:: __ne__

    .. automethod:: __call__

        Alias of :meth:`_call`

    .. automethod:: _call

    .. automethod:: cluster

    .. automethod:: split


.. autoclass:: ClusterTypeSpec
    :show-inheritance:

    .. autoattribute:: types

.. autoclass:: ClusterParticleType
    :show-inheritance:

    .. autoattribute:: types

    .. automethod:: hasType

    .. automethod:: get

    .. automethod:: has

    .. automethod:: __str__

    .. automethod:: __getitem__

    .. automethod:: __contains__

    .. automethod:: __lt__

    .. automethod:: __gt__

    .. automethod:: __le__

    .. automethod:: __ge__

    .. automethod:: __eq__

    .. automethod:: __ne__
