# Supplementary material for: Tissue Forge: Interactive biological and biophysics simulation environment
Source: PLoS Comput Biol. 2023 Oct 23;19(10):e1010768. doi: 10.1371/journal.pcbi.1010768 (PMC10621971; doi:10.1371/journal.pcbi.1010768)
Supplement: S8 File — Tissue Forge version 0.1.1 source code. (ZIP) [file pcbi.1010768.s008.zip › tissue-forge-main/docs/api_py/source/api_particlelist.rst]

ParticleList and ParticleTypeList
----------------------------------

.. currentmodule:: tissue_forge

.. autoclass:: ParticleList

    .. autoproperty:: virial

    .. autoproperty:: radius_of_gyration

    .. autoproperty:: center_of_mass

    .. autoproperty:: centroid

    .. autoproperty:: moment_of_inertia

    .. autoproperty:: positions

    .. autoproperty:: velocities

    .. autoproperty:: forces

    .. autoproperty:: ownsdata

    .. autoproperty:: mutable

    .. automethod:: has

    .. automethod:: __len__

    .. automethod:: __getitem__

    .. automethod:: __contains__

    .. automethod:: reserve

    .. automethod:: insert

    .. automethod:: remove

    .. automethod:: extend

    .. automethod:: item

    .. automethod:: vector

    .. automethod:: all

    .. automethod:: sphericalPositions

    .. automethod:: toString

    .. automethod:: fromString

    .. automethod:: __reduce__


.. autoclass:: ParticleTypeList

    .. autoproperty:: virial

    .. autoproperty:: radius_of_gyration

    .. autoproperty:: center_of_mass

    .. autoproperty:: centroid

    .. autoproperty:: moment_of_inertia

    .. autoproperty:: positions

    .. autoproperty:: velocities

    .. autoproperty:: forces

    .. autoproperty:: ownsdata

    .. autoproperty:: mutable

    .. automethod:: has

    .. automethod:: __len__

    .. automethod:: __getitem__

    .. automethod:: __contains__

    .. automethod:: reserve

    .. automethod:: insert

    .. automethod:: remove

    .. automethod:: extend

    .. automethod:: item

    .. automethod:: vector

    .. automethod:: all

    .. automethod:: sphericalPositions

    .. automethod:: toString

    .. automethod:: fromString

    .. automethod:: __reduce__
