# Supplementary material for: Tissue Forge: Interactive biological and biophysics simulation environment
Source: PLoS Comput Biol. 2023 Oct 23;19(10):e1010768. doi: 10.1371/journal.pcbi.1010768 (PMC10621971; doi:10.1371/journal.pcbi.1010768)
Supplement: S8 File — Tissue Forge version 0.1.1 source code. (ZIP) [file pcbi.1010768.s008.zip › tissue-forge-main/docs/api_py/source/api_reference.rst]

Tissue Forge Library Python API Reference
==========================================

.. module:: tissue_forge
   :platform: Linux, MacOS, Windows
   :synopsis: Interactive, particle-based physics, chemistry and biology modeling and simulation environment

This is the API Reference page for the module: :mod:`tissue_forge`

.. moduleauthor:: T.J. Sego


.. autofunction:: init

.. autofunction:: run

.. autofunction:: irun

.. autofunction:: close

.. autofunction:: show

.. autofunction:: step

.. autofunction:: stop

.. autofunction:: start

.. autofunction:: throw_exceptions

.. autofunction:: throwing_exceptions

.. autoclass:: tissue_forge.version
    :members:

.. data:: has_cuda

    :type: boolean

    Flag signifying whether CUDA support is installed.

.. include:: api_simulator.rst

.. include:: api_universe.rst

.. include:: api_boundary.rst

.. include:: api_constants.rst

.. include:: api_particle.rst

.. include:: api_particlelist.rst

.. include:: api_potential.rst

.. include:: api_forces.rst

.. include:: api_flux.rst

.. include:: api_bonded.rst

.. include:: api_bind.rst

.. include:: api_species.rst

.. include:: api_events.rst

.. include:: api_lattice.rst

.. include:: api_style.rst

.. include:: api_rendering.rst

.. include:: api_system.rst

.. include:: api_logger.rst

.. include:: api_error.rst

.. include:: api_utils.rst

.. include:: api_metrics.rst

.. include:: api_types.rst

.. include:: api_io.rst

.. include:: api_cuda.rst
