# Supplementary material for: Tissue Forge: Interactive biological and biophysics simulation environment
Source: PLoS Comput Biol. 2023 Oct 23;19(10):e1010768. doi: 10.1371/journal.pcbi.1010768 (PMC10621971; doi:10.1371/journal.pcbi.1010768)
Supplement: S8 File — Tissue Forge version 0.1.1 source code. (ZIP) [file pcbi.1010768.s008.zip › tissue-forge-main/docs/api_py/source/api_rendering.rst]

Rendering
----------

.. currentmodule:: tissue_forge.rendering

.. autoclass:: ClipPlane

    .. autoproperty:: index

    .. autoproperty:: point

    .. autoproperty:: normal

    .. automethod:: getEquation

    .. automethod:: setEquation

    .. automethod:: destroy

.. autoclass:: ClipPlanes

    .. automethod:: len

    .. automethod:: getClipPlaneEquation

    .. automethod:: setClipPlaneEquation

    .. automethod:: item

    .. automethod:: create

.. automethod:: plane_equation
