# Supplementary material for: Tissue Forge: Interactive biological and biophysics simulation environment
Source: PLoS Comput Biol. 2023 Oct 23;19(10):e1010768. doi: 10.1371/journal.pcbi.1010768 (PMC10621971; doi:10.1371/journal.pcbi.1010768)
Supplement: S8 File — Tissue Forge version 0.1.1 source code. (ZIP) [file pcbi.1010768.s008.zip › tissue-forge-main/docs/api_py/source/api_system.rst]

System
-------

.. currentmodule:: tissue_forge.system

.. autofunction:: print_performance_counters
    
.. autofunction:: context_has_current
    
.. autofunction:: context_make_current
    
.. autofunction:: context_release
    
.. autofunction:: camera_move_to
    
.. autofunction:: camera_view_bottom
    
.. autofunction:: camera_view_top
    
.. autofunction:: camera_view_left
    
.. autofunction:: camera_view_right
    
.. autofunction:: camera_view_back
    
.. autofunction:: camera_view_front
    
.. autofunction:: camera_reset
    
.. autofunction:: camera_rotate_mouse
    
.. autofunction:: camera_translate_mouse
    
.. autofunction:: camera_translate_down
    
.. autofunction:: camera_translate_up
    
.. autofunction:: camera_translate_right
    
.. autofunction:: camera_translate_left
    
.. autofunction:: camera_translate_forward
    
.. autofunction:: camera_translate_backward
    
.. autofunction:: camera_rotate_down
    
.. autofunction:: camera_rotate_up
    
.. autofunction:: camera_rotate_left
    
.. autofunction:: camera_rotate_right
    
.. autofunction:: camera_roll_left
    
.. autofunction:: camera_roll_right
    
.. autofunction:: camera_zoom_in
    
.. autofunction:: camera_zoom_out
    
.. autofunction:: camera_init_mouse
    
.. autofunction:: camera_translate_by
    
.. autofunction:: camera_zoom_by
    
.. autofunction:: camera_zoom_to
    
.. autofunction:: camera_rotate_to_axis
    
.. autofunction:: camera_rotate_to_euler_angle
    
.. autofunction:: camera_rotate_by_euler_angle
    
.. autofunction:: camera_center
    
.. autofunction:: camera_rotation
    
.. autofunction:: camera_zoom
    
.. autofunction:: get_renderer

.. autofunction:: get_rendering_3d_bonds

.. autofunction:: set_rendering_3d_bonds

.. autofunction:: toggle_rendering_3d_bonds

.. autofunction:: get_rendering_3d_angles

.. autofunction:: set_rendering_3d_angles

.. autofunction:: toggle_rendering_3d_angles

.. autofunction:: get_rendering_3d_dihedrals

.. autofunction:: set_rendering_3d_dihedrals

.. autofunction:: toggle_rendering_3d_dihedrals

.. autofunction:: set_rendering_3d_all

.. autofunction:: toggle_rendering_3d_all
    
.. autofunction:: get_ambient_color
    
.. autofunction:: set_ambient_color
    
.. autofunction:: get_diffuse_color
    
.. autofunction:: set_diffuse_color
    
.. autofunction:: get_specular_color
    
.. autofunction:: set_specular_color
    
.. autofunction:: get_shininess
    
.. autofunction:: set_shininess
    
.. autofunction:: get_grid_color
    
.. autofunction:: set_grid_color
    
.. autofunction:: get_scene_box_color
    
.. autofunction:: set_scene_box_color
    
.. autofunction:: get_light_direction
    
.. autofunction:: set_light_direction
    
.. autofunction:: get_light_color
    
.. autofunction:: set_light_color
    
.. autofunction:: get_background_color
    
.. autofunction:: set_background_color
    
.. autofunction:: decorated
    
.. autofunction:: decorate_scene
    
.. autofunction:: showing_discretization
    
.. autofunction:: show_discretization
    
.. autofunction:: get_discretizationColor
    
.. autofunction:: set_discretizationColor
    
.. autofunction:: view_reshape
    
.. autofunction:: performance_counters
    
.. autofunction:: egl_info
    
.. autofunction:: image_data
    
.. autofunction:: is_terminal_interactive
    
.. autofunction:: is_jupyter_notebook
    
.. autofunction:: jwidget_init
    
.. autofunction:: jwidget_run
    
.. autofunction:: color_mapper_names
    
.. autofunction:: add_render_arrow
    
.. autofunction:: remove_render_arrow
    
.. autofunction:: get_render_arrow
    
.. autofunction:: cpu_info
    
.. autofunction:: compile_flags
    
.. autofunction:: gl_info
    
.. autofunction:: screenshot
    
