# Supplementary material for: Tissue Forge: Interactive biological and biophysics simulation environment
Source: PLoS Comput Biol. 2023 Oct 23;19(10):e1010768. doi: 10.1371/journal.pcbi.1010768 (PMC10621971; doi:10.1371/journal.pcbi.1010768)
Supplement: S8 File — Tissue Forge version 0.1.1 source code. (ZIP) [file pcbi.1010768.s008.zip › tissue-forge-main/docs/api_py/source/api_universe.rst]

Universe
---------

.. currentmodule:: tissue_forge

.. autoclass:: UniverseInterface
    :members:

.. data:: Universe

    :type: UniverseInterface

    Universe runtime interface
