# Supplementary material for: Tissue Forge: Interactive biological and biophysics simulation environment
Source: PLoS Comput Biol. 2023 Oct 23;19(10):e1010768. doi: 10.1371/journal.pcbi.1010768 (PMC10621971; doi:10.1371/journal.pcbi.1010768)
Supplement: S8 File — Tissue Forge version 0.1.1 source code. (ZIP) [file pcbi.1010768.s008.zip › tissue-forge-main/docs/api_py/source/api_utils.rst]

Utilities
----------

.. currentmodule:: tissue_forge

.. autofunction:: random_point

.. autofunction:: random_points

.. autofunction:: points

.. autofunction:: filled_cube_uniform

.. autofunction:: filled_cube_random

.. autofunction:: icosphere

.. autofunction:: color3_names

.. autofunction:: random_vector

.. autofunction:: random_unit_vector

.. autofunction:: get_seed

.. autofunction:: set_seed
