# Supplementary material for: Tissue Forge: Interactive biological and biophysics simulation environment
Source: PLoS Comput Biol. 2023 Oct 23;19(10):e1010768. doi: 10.1371/journal.pcbi.1010768 (PMC10621971; doi:10.1371/journal.pcbi.1010768)
Supplement: S8 File — Tissue Forge version 0.1.1 source code. (ZIP) [file pcbi.1010768.s008.zip › tissue-forge-main/docs/api_py/source/index.rst]

**********************************
Tissue Forge Python API Reference
**********************************

Welcome to the Tissue Forge Python API Reference!

**Funding**

Tissue Forge is funded with generous support by NIBIB U24 EB028887.

**Content**

.. toctree::
    :maxdepth: 1

    api_reference
    models/api_models
    references


Indices and tables
##################


* :ref:`genindex`
* :ref:`modindex`
* :ref:`search`
