# Supplementary material for: Tissue Forge: Interactive biological and biophysics simulation environment
Source: PLoS Comput Biol. 2023 Oct 23;19(10):e1010768. doi: 10.1371/journal.pcbi.1010768 (PMC10621971; doi:10.1371/journal.pcbi.1010768)
Supplement: S8 File — Tissue Forge version 0.1.1 source code. (ZIP) [file pcbi.1010768.s008.zip › tissue-forge-main/docs/api_py/source/models/api_models.rst]

.. _api_models:

Tissue Forge Models Python API Reference
=========================================

.. module:: tissue_forge.models

This is the API Reference page for the module: :mod:`tissue_forge.models`

.. moduleauthor:: T.J. Sego <tjsego@iu.edu>

.. include:: center/cell_polarity/api_cell_polarity.rst
.. include:: vertex/solver/api_vertex_solver.rst
