# Supplementary material for: Tissue Forge: Interactive biological and biophysics simulation environment
Source: PLoS Comput Biol. 2023 Oct 23;19(10):e1010768. doi: 10.1371/journal.pcbi.1010768 (PMC10621971; doi:10.1371/journal.pcbi.1010768)
Supplement: S8 File — Tissue Forge version 0.1.1 source code. (ZIP) [file pcbi.1010768.s008.zip › tissue-forge-main/docs/api_py/source/models/vertex/solver/api_actors.rst]

.. _api_vertex_solver_actors:

Actors
^^^^^^^

.. currentmodule:: tissue_forge.models.vertex.solver


.. autoclass:: Adhesion

    .. autoproperty:: lam

    .. automethod:: energy

    .. automethod:: force


.. autoclass:: BodyForce

    .. autoproperty:: comps

    .. automethod:: energy

    .. automethod:: force


.. autoclass:: EdgeTension

    .. autoproperty:: lam

    .. autoproperty:: order

    .. automethod:: energy

    .. automethod:: force


.. autoclass:: NormalStress

    .. autoproperty:: mag

    .. automethod:: energy

    .. automethod:: force


.. autoclass:: PerimeterConstraint

    .. autoproperty:: lam

    .. autoproperty:: constr

    .. automethod:: energy

    .. automethod:: force


.. autoclass:: SurfaceAreaConstraint

    .. autoproperty:: lam

    .. autoproperty:: constr

    .. automethod:: energy

    .. automethod:: force


.. autoclass:: SurfaceTraction

    .. autoproperty:: comps

    .. automethod:: energy

    .. automethod:: force


.. autoclass:: VolumeConstraint

    .. autoproperty:: lam

    .. autoproperty:: constr

    .. automethod:: energy

    .. automethod:: force
