# Supplementary material for: Tissue Forge: Interactive biological and biophysics simulation environment
Source: PLoS Comput Biol. 2023 Oct 23;19(10):e1010768. doi: 10.1371/journal.pcbi.1010768 (PMC10621971; doi:10.1371/journal.pcbi.1010768)
Supplement: S8 File — Tissue Forge version 0.1.1 source code. (ZIP) [file pcbi.1010768.s008.zip › tissue-forge-main/docs/api_py/source/models/vertex/solver/api_mesh.rst]

.. _api_vertex_solver_mesh:

Mesh
^^^^^

.. currentmodule:: tissue_forge.models.vertex.solver


.. autoclass:: Mesh

    .. autoproperty:: has_quality

    .. autoproperty:: quality_working

    .. autoproperty:: quality

    .. autoproperty:: num_vertices

    .. autoproperty:: num_surfaces

    .. autoproperty:: num_bodies

    .. autoproperty:: size_vertices

    .. autoproperty:: size_surfaces

    .. autoproperty:: size_bodies

    .. autoproperty:: is_3d

    .. automethod:: toString

    .. automethod:: ensure_available_vertices

    .. automethod:: ensure_available_surfaces

    .. automethod:: ensure_available_bodies

    .. automethod:: create

    .. automethod:: get

    .. automethod:: lock

    .. automethod:: unlock

    .. automethod:: find_vertex

    .. automethod:: get_vertex_by_pid

    .. automethod:: get_vertex

    .. automethod:: get_surface

    .. automethod:: get_body

    .. automethod:: validate

    .. automethod:: make_dirty

    .. automethod:: connected

    .. automethod:: remove

    .. automethod:: __str__
