# Supplementary material for: Tissue Forge: Interactive biological and biophysics simulation environment
Source: PLoS Comput Biol. 2023 Oct 23;19(10):e1010768. doi: 10.1371/journal.pcbi.1010768 (PMC10621971; doi:10.1371/journal.pcbi.1010768)
Supplement: S8 File — Tissue Forge version 0.1.1 source code. (ZIP) [file pcbi.1010768.s008.zip › tissue-forge-main/docs/api_py/source/models/vertex/solver/api_meshlogger.rst]

.. _api_vertex_solver_meshlogger:

Logging
^^^^^^^^

.. currentmodule:: tissue_forge.models.vertex.solver


.. autoclass:: Logger

    .. automethod:: clear

    .. automethod:: log

    .. automethod:: events

    .. automethod:: getForwardLogging

    .. automethod:: setForwardLogging

    .. automethod:: getLogLevel

    .. automethod:: setLogLevel
