# Supplementary material for: Tissue Forge: Interactive biological and biophysics simulation environment
Source: PLoS Comput Biol. 2023 Oct 23;19(10):e1010768. doi: 10.1371/journal.pcbi.1010768 (PMC10621971; doi:10.1371/journal.pcbi.1010768)
Supplement: S8 File — Tissue Forge version 0.1.1 source code. (ZIP) [file pcbi.1010768.s008.zip › tissue-forge-main/docs/api_py/source/models/vertex/solver/api_meshquality.rst]

.. _api_vertex_solver_meshquality:

Quality
^^^^^^^^

.. currentmodule:: tissue_forge.models.vertex.solver


.. autoclass:: Quality

    .. autoproperty:: vertex_merge_distance

    .. autoproperty:: surface_demote_area

    .. autoproperty:: body_demote_volume

    .. autoproperty:: edge_split_distance

    .. autoproperty:: collision_2d

    .. automethod:: toString

    .. automethod:: fromString

    .. automethod:: do_quality

    .. automethod:: working

    .. automethod:: __str__
