# Supplementary material for: Tissue Forge: Interactive biological and biophysics simulation environment
Source: PLoS Comput Biol. 2023 Oct 23;19(10):e1010768. doi: 10.1371/journal.pcbi.1010768 (PMC10621971; doi:10.1371/journal.pcbi.1010768)
Supplement: S8 File — Tissue Forge version 0.1.1 source code. (ZIP) [file pcbi.1010768.s008.zip › tissue-forge-main/docs/api_py/source/models/vertex/solver/api_vertex.rst]

.. _api_vertex_solver_vertex:

Vertex
^^^^^^^

.. currentmodule:: tissue_forge.models.vertex.solver


.. autoclass:: Vertex

    .. autoproperty:: id

    .. autoproperty:: bodies

    .. autoproperty:: surfaces

    .. autoproperty:: pid

    .. autoproperty:: connected_vertices

    .. autoproperty:: area

    .. autoproperty:: volume

    .. autoproperty:: mass

    .. autoproperty:: position

    .. autoproperty:: velocity

    .. automethod:: create

    .. automethod:: destroy

    .. automethod:: validate

    .. automethod:: position_changed

    .. automethod:: defines

    .. automethod:: toString

    .. automethod:: add

    .. automethod:: insert

    .. automethod:: insert_c

    .. automethod:: remove

    .. automethod:: replace

    .. automethod:: replace_c

    .. automethod:: find_surface

    .. automethod:: find_body

    .. automethod:: update_connected_vertices

    .. automethod:: shared_surfaces

    .. automethod:: update_properties

    .. automethod:: particle

    .. automethod:: set_position

    .. automethod:: transfer_bonds_to

    .. automethod:: replace

    .. automethod:: merge

    .. automethod:: insert

    .. automethod:: split

    .. automethod:: __str__

    .. automethod:: __lt__

    .. automethod:: __gt__

    .. automethod:: __le__

    .. automethod:: __ge__

    .. automethod:: __eq__

    .. automethod:: __ne__


.. autoclass:: VertexHandle

    .. autoproperty:: id

    .. autoproperty:: vertex

    .. autoproperty:: bodies

    .. autoproperty:: surfaces

    .. autoproperty:: pid

    .. autoproperty:: connected_vertices

    .. autoproperty:: area

    .. autoproperty:: volume

    .. autoproperty:: mass

    .. autoproperty:: position

    .. autoproperty:: velocity

    .. automethod:: defines

    .. automethod:: destroy

    .. automethod:: validate

    .. automethod:: position_changed

    .. automethod:: toString

    .. automethod:: fromString

    .. automethod:: add

    .. automethod:: remove

    .. automethod:: find_surface

    .. automethod:: find_body

    .. automethod:: update_connected_vertices

    .. automethod:: shared_surfaces

    .. automethod:: update_properties

    .. automethod:: particle

    .. automethod:: set_position

    .. automethod:: transfer_bonds_to

    .. automethod:: merge

    .. automethod:: insert

    .. automethod:: split

    .. automethod:: __str__

    .. automethod:: __lt__

    .. automethod:: __gt__

    .. automethod:: __le__

    .. automethod:: __ge__

    .. automethod:: __eq__

    .. automethod:: __ne__
