# Supplementary material for: Tissue Forge: Interactive biological and biophysics simulation environment
Source: PLoS Comput Biol. 2023 Oct 23;19(10):e1010768. doi: 10.1371/journal.pcbi.1010768 (PMC10621971; doi:10.1371/journal.pcbi.1010768)
Supplement: S8 File — Tissue Forge version 0.1.1 source code. (ZIP) [file pcbi.1010768.s008.zip › tissue-forge-main/docs/api_py/source/models/vertex/solver/api_vertex_solver.rst]

.. _api_vertex_solver:

Vertex Model Solver
--------------------

.. module:: tissue_forge.models.vertex

This is the API Reference page for the module: :mod:`vertex.solver`.
For details on the mathematics and modeling concepts, see the
:ref:`Vertex Model Solver Module Documentation <docs_main:vertex_solver>`.

.. moduleauthor:: T.J. Sego <tjsego@iu.edu>


.. module:: tissue_forge.models.vertex.solver


.. autofunction:: init

.. autofunction:: MeshParticleType_get

.. autoclass:: MeshObjType

    .. autoproperty:: id

    .. autoproperty:: actors


.. include:: vertex/solver/api_meshsolver.rst

.. include:: vertex/solver/api_vertex.rst

.. include:: vertex/solver/api_surface.rst

.. include:: vertex/solver/api_body.rst

.. include:: vertex/solver/api_mesh.rst

.. include:: vertex/solver/api_actors.rst

.. include:: vertex/solver/api_mesh_bind.rst

.. include:: vertex/solver/api_mesh_create.rst

.. include:: vertex/solver/api_meshquality.rst

.. include:: vertex/solver/api_meshlogger.rst
