# Supplementary material for: Tissue Forge: Interactive biological and biophysics simulation environment
Source: PLoS Comput Biol. 2023 Oct 23;19(10):e1010768. doi: 10.1371/journal.pcbi.1010768 (PMC10621971; doi:10.1371/journal.pcbi.1010768)
Supplement: S8 File — Tissue Forge version 0.1.1 source code. (ZIP) [file pcbi.1010768.s008.zip › tissue-forge-main/docs/api_py/source/refs.bib]

@article{Osborne:2017hk,
author = {Osborne, James M and Fletcher, Alexander G and Pitt-Francis, Joe and Maini, Philip K and Gavaghan, David J},
title = {{Comparing individual-based approaches to modelling the self-organization of multicellular tissues.}},
journal = {PLoS Computational Biology},
year = {2017},
volume = {13},
number = {2},
pages = {e1005387}
}

@article{Nielsen:2020,
author = {Bjarke Frost Nielsen and Silas Boye Nissen and Kim Sneppen and Joachim Mathiesen and Ala Trusina},
title = {Model to Link Cell Shape and Polarity with Organogenesis},
journal = {iScience},
year = {2020},
volume = {23},
number = {2},
pages = {100830},
issn = {2589-0042},
doi = {https://doi.org/10.1016/j.isci.2020.100830}
}
