# Supplementary material for: Tissue Forge: Interactive biological and biophysics simulation environment
Source: PLoS Comput Biol. 2023 Oct 23;19(10):e1010768. doi: 10.1371/journal.pcbi.1010768 (PMC10621971; doi:10.1371/journal.pcbi.1010768)
Supplement: S8 File — Tissue Forge version 0.1.1 source code. (ZIP) [file pcbi.1010768.s008.zip › tissue-forge-main/docs/environment.yml]

name: tissue-forge-docs
channels:
  - conda-forge
  - tissue-forge
dependencies:
  - python=3.7
  - tissue-forge
  - ipython
  - notebook
  - ipywidgets
  - ipyevents
  - sphinx
  - sphinx_rtd_theme
  - sphinxcontrib-bibtex
  - nbsphinx
  - sphinx-gallery
  - doxygen
  - graphviz
