# Supplementary material for: Tissue Forge: Interactive biological and biophysics simulation environment
Source: PLoS Comput Biol. 2023 Oct 23;19(10):e1010768. doi: 10.1371/journal.pcbi.1010768 (PMC10621971; doi:10.1371/journal.pcbi.1010768)
Supplement: S8 File — Tissue Forge version 0.1.1 source code. (ZIP) [file pcbi.1010768.s008.zip › tissue-forge-main/docs/main/source/api_reference.rst]

.. _api_reference:

Tissue Forge API References
============================

Refer to the following links to find API documentation for
modeling and simulation using Tissue Forge in a specific language,

- Tissue Forge C++ API Reference: `here <https://tissue-forge-cpp-api-documentation.readthedocs.io/en/latest/>`_.

- Tissue Forge Python API Reference: `here <https://tissue-forge-python-api-documentation.readthedocs.io/en/latest/>`_.

- Tissue Forge C Library API Reference: `here <https://tissue-forge-c-api-documentation.readthedocs.io/en/latest/>`_
