# Supplementary material for: Tissue Forge: Interactive biological and biophysics simulation environment
Source: PLoS Comput Biol. 2023 Oct 23;19(10):e1010768. doi: 10.1371/journal.pcbi.1010768 (PMC10621971; doi:10.1371/journal.pcbi.1010768)
Supplement: S8 File — Tissue Forge version 0.1.1 source code. (ZIP) [file pcbi.1010768.s008.zip › tissue-forge-main/docs/main/source/concepts.rst]

Concepts
=========

.. toctree::
    :maxdepth: 2

    running_a_sim
    universe
    creating_particles_and_types
    accessing
    coordinate_systems
    making_things_move
    potentials
    forces
    bonded_interactions
    binding
    boundary
    become
    cleavage
    events
    flux
    lattices
    metrics
    style
    controls
    rendering
    file_io
    logging_and_errors
    numerical_details
    cuda
