# Supplementary material for: Tissue Forge: Interactive biological and biophysics simulation environment
Source: PLoS Comput Biol. 2023 Oct 23;19(10):e1010768. doi: 10.1371/journal.pcbi.1010768 (PMC10621971; doi:10.1371/journal.pcbi.1010768)
Supplement: S8 File — Tissue Forge version 0.1.1 source code. (ZIP) [file pcbi.1010768.s008.zip › tissue-forge-main/docs/main/source/controls.rst]

.. _controls:

User Controls
--------------

Tissue Forge provides a number of ways to interactively navigate around the
:ref:`Universe <universe>` during simulation through keyboard and
mouse controls.

Mouse Controls
^^^^^^^^^^^^^^^

.. csv-table::
    :header: "Button",              "Function"

    "Click",                        "Rotate camera"
    "Ctrl + Click",                 "Zoom camera"
    "Shift + Click",                "Translate camera"

Keyboard Controls
^^^^^^^^^^^^^^^^^^

.. csv-table::
    :header: "Button",              "Function"

     "Space",                       "Pause/resume simulation"
     "D",                           "Toggle scene decorations"
     "L",                           "Toggle lagging"
     "R",                           "Reset camera"
     "S",                           "Do one simulation step"
     "Arrow down",                  "Translate camera down"
     "Arrow left",                  "Translate camera left"
     "Arrow right",                 "Translate camera right"
     "Arrow up",                    "Translate camera up"
     "Ctrl + D",                    "Toggle discretization rendering"
     "Ctrl + arrow down",           "Zoom camera out"
     "Ctrl + arrow left",           "Roll camera left"
     "Ctrl + arrow right",          "Roll camera right"
     "Ctrl + arrow up",             "Zoom camera in"
     "Shift + B",                   "Bottom view"
     "Shift + F",                   "Front view"
     "Shift + K",                   "Back view"
     "Shift + L",                   "Left view"
     "Shift + R",                   "Right view"
     "Shift + T",                   "Top view"
     "Shift + arrow down",          "Rotate camera down"
     "Shift + arrow left",          "Rotate camera left"
     "Shift + arrow right",         "Rotate camera right"
     "Shift + arrow up",            "Rotate camera up"
     "Shift + Ctrl + arrow down",   "Translate backward"
     "Shift + Ctrl + arrow up",     "Translate forward"
