# Supplementary material for: Tissue Forge: Interactive biological and biophysics simulation environment
Source: PLoS Comput Biol. 2023 Oct 23;19(10):e1010768. doi: 10.1371/journal.pcbi.1010768 (PMC10621971; doi:10.1371/journal.pcbi.1010768)
Supplement: S8 File — Tissue Forge version 0.1.1 source code. (ZIP) [file pcbi.1010768.s008.zip › tissue-forge-main/docs/main/source/examples.rst]

Examples
=========

.. nbgallery::
    examples/notebooks/bonded_sc_lattice
    examples/notebooks/boundary_reset
    examples/notebooks/cell_sorting
    examples/notebooks/custom_potential
    examples/notebooks/dpd_plate
    examples/notebooks/solid_mech_fracture
