# Supplementary material for: Tissue Forge: Interactive biological and biophysics simulation environment
Source: PLoS Comput Biol. 2023 Oct 23;19(10):e1010768. doi: 10.1371/journal.pcbi.1010768 (PMC10621971; doi:10.1371/journal.pcbi.1010768)
Supplement: S8 File — Tissue Forge version 0.1.1 source code. (ZIP) [file pcbi.1010768.s008.zip › tissue-forge-main/docs/main/source/forces.rst]

.. _forces:

.. py:currentmodule:: tissue_forge

Forces
-------

Forces cause objects to move. In addition to forces that result from various
processes (*e.g.*, interactions via a :ref:`potential <potentials>`),
Tissue Forge also supports modeling explicit forces using a suite of
built-in forces, as well as custom forces. An instance of any of the built-in
forces can be created using static methods on the :py:class:`Force` class,
which can be :ref:`bound <binding>` to particles by particle type.

.. _creating_forces-label:

Creating Forces
^^^^^^^^^^^^^^^^

:py:class:`Force` objects are created simply by calling one of the static methods
on the :py:class:`Force` class. For example, a random force can be created for
adding noise to the trajectory of particles, ::

    import tissue_forge as tf
    force = tf.Force.random(0.0, 1.0)

Custom forces can be created with the :py:class:`CustomForce` class.
A custom force requires a function
that takes no arguments and returns a three-component container of
floats that represent the current force whenever the function is called.
Tissue Forge will convert the function into a force that acts on whatever
particles are instructed in subsequent calls. For example, to create a
time-varying force in Python, ::

    import tissue_forge as tf
    import numpy as np
    ...
    force = tf.CustomForce(lambda: [0.3, 1 * np.sin(0.4 * tf.Universe.time), 0], 0.01)

A :py:class:`Force` instance can also be created by adding two existing
instances. Such operations can be arbitrarily performed to construct complicated
forces consisting of multiple constituent forces, ::

    force_noisy = tf.Force.random(0, 50)
    force_tstat = tf.Force.berendsen_tstat(10)
    force_noisy_tstat = force_noisy + force_tstat

.. note::

    Changes to constituent forces during simulation are reflected in forces
    that have been constructed from them using summation operations.

.. note::

    Tissue Forge uses force objects directly to allow modification to forces
    during simulation. This capability comes at the expense of that special
    care must be taken to not delete force objects from memory during simulation
    (*e.g.* when binding a force in a function call). In Python, deletion of
    force objects can be prevented by setting the force object attribute
    ``thisown`` to ``0``.

Built-in Forces
^^^^^^^^^^^^^^^^

Presently, the following built-in forces are supported, with corresponding
constructor method. For details on the parameters of each function, refer to the
:ref:`Tissue Forge API Reference <api_reference>`.

* Berendsen thermostat: :meth:`Force.berendsen_tstat <Force.berendsen_tstat>`
* Friction: :meth:`Force.friction <Force.friction>`
* Random: :meth:`Force.random <Force.random>`

Manipulating Forces on Particles
^^^^^^^^^^^^^^^^^^^^^^^^^^^^^^^^^

Aside from creating and applying forces on the basis of
:ref:`particle types <creating_particles_and_types>`, Tissue Forge also provides
fine-grained access to manipulating forces on individual particles.
The net force on each particle is accessible with the particle property
:attr:`force <ParticleHandle.force>`, which returns the current net force
acting on the particle. While reading this property is valid, access to set the
value of :attr:`force <ParticleHandle.force>` is not provided, as
Tissue Forge resets it at the beginning of each simulation step. However, Tissue Forge
provides read and write access to the vector to which the force on a particle
is reset at the beginning of each simulation step. The particle property
:attr:`force_init <ParticleHandle.force_init>` contains the vector value of
the force on the particle *before* any processes acting on it are considered,
which is added to all force calculations during the simulation step. ::

    class MyParticleType(tf.ParticleTypeSpec):
        pass

    ptype = MyParticleType.get()
    # Make lots of particles, but apply a force to only one of them
    parts = [ptype() for _ in range(100)]
    parts[0].force_init = [1, 2, 3]
