# Supplementary material for: Tissue Forge: Interactive biological and biophysics simulation environment
Source: PLoS Comput Biol. 2023 Oct 23;19(10):e1010768. doi: 10.1371/journal.pcbi.1010768 (PMC10621971; doi:10.1371/journal.pcbi.1010768)
Supplement: S8 File — Tissue Forge version 0.1.1 source code. (ZIP) [file pcbi.1010768.s008.zip › tissue-forge-main/docs/main/source/history.rst]

.. _history:

History
========

Version 0.1.1
-------------
* Improvements to GPU acceleration
* Added flux sub-stepping
* Minor improvements to lists
* Minor improvements to docs
* Improvements to species and flux
* Added split overload for optional direction
* Bug fixes

  * Minor bug fix in factory particle constructor
  * Minor bug fix in lists
  * Fixed multithreading in cell polarity model module
  * Fixed state during particle splitting
  * Minor numpy fix in lattice python module

Version 0.1.0
--------------
* Added vertex solver module
* Added rendered line width control
* Reduced build warnings by more than 50%
* Bug fixes

  * Minor CUDA fixes on Linux
  * Minor fixes to eigen deployment
  * Fixed ParticleHandle getter for frozenX
  * Fixed major I/O memory leak
  * Minor fix to boundary conditions I/O
  * Added missing import from file to C++ API
  * Minor fixes to handle constructors

Version 0.0.2
--------------
* Simplified particle handle construction
* Added guard against bonding a particle to itself
* Improved error handling
* Improved cluster interface
* Improved particle neighbor interface
* Added comparison and string operators
* Reduced pointer usage
* Added basic vector methods
* Added camera lagging control to APIs
* Added convenience property methods
* Added improved bonded interaction renderers and runtime interface
* Impoved docs
* Bug fixes

  * Fixed cluster rendering
  * Added missing equilibrium distance data to potentials
  * Removed returned inactive bonds when retrieving all bonds
  * Fixed IPython support
  * Fixed binding by types in python API
  * Fixed rare bug in boundary conditions

Version 0.0.1
--------------
* Improved error reporting in potential construction
* Improved class handling in python modules
* Added plot example in python
* Added style color data to python interface
* Improved documentation on force object memory management
* Improved documentation on handling particle style
* Improved documentation on exception handling in python functions
* Bug fixes

  * Corrected docs for power potential
  * Fixed inconsistency in potential and force plot calculations
  * Added missing copy constructors on basic types in python
  * Added missing simulator features to python interface
  * Fixed missing API docs
  * Fixed docs API hyperlinks

Version 0.0.0
--------------
First release
