# Supplementary material for: Tissue Forge: Interactive biological and biophysics simulation environment
Source: PLoS Comput Biol. 2023 Oct 23;19(10):e1010768. doi: 10.1371/journal.pcbi.1010768 (PMC10621971; doi:10.1371/journal.pcbi.1010768)
Supplement: S8 File — Tissue Forge version 0.1.1 source code. (ZIP) [file pcbi.1010768.s008.zip › tissue-forge-main/docs/main/source/models/models.rst]

.. _models:

Models
=======

Tissue Forge includes a set of application-specific models and tools.
They necessarily impose additional meaning beyond the generality of
basic Tissue Forge objects (`e.g.`, particles are cells).

.. toctree::
    :maxdepth: 2

    center/center
    vertex/vertex
