# Supplementary material for: Tissue Forge: Interactive biological and biophysics simulation environment
Source: PLoS Comput Biol. 2023 Oct 23;19(10):e1010768. doi: 10.1371/journal.pcbi.1010768 (PMC10621971; doi:10.1371/journal.pcbi.1010768)
Supplement: S8 File — Tissue Forge version 0.1.1 source code. (ZIP) [file pcbi.1010768.s008.zip › tissue-forge-main/docs/main/source/models/vertex/vertex.rst]

.. _vertex:

Vertex Models
--------------

Vertex models represent objects as topologically connected vertices in a mesh.

.. toctree::
    :maxdepth: 2

    solver/solver
