# Supplementary material for: Tissue Forge: Interactive biological and biophysics simulation environment
Source: PLoS Comput Biol. 2023 Oct 23;19(10):e1010768. doi: 10.1371/journal.pcbi.1010768 (PMC10621971; doi:10.1371/journal.pcbi.1010768)
Supplement: S8 File — Tissue Forge version 0.1.1 source code. (ZIP) [file pcbi.1010768.s008.zip › tissue-forge-main/docs/main/source/style.rst]

.. _style:

.. py:currentmodule:: tissue_forge

Style
------

All renderable objects in Tissue Forge have a ``style`` attribute, which can refer
to a :py:class:`rendering.Style` object (``Style`` in the ``rendering`` namespace in C++).
A :py:class:`rendering.Style` object behaves like a container for a variety of style
descriptors. Each instance of an object with a ``style`` automatically inherits the style of
its type, which can then be individually manipulated. The ``style`` attribute
currently supports setting the color (:meth:`setColor <rendering.Style.setColor>`) and
visibility (:meth:`setVisible <rendering.Style.setVisible>`) of its parent object.

Styling Particles
^^^^^^^^^^^^^^^^^^

Each :class:`ParticleType` instance is initialized with a :py:class:`rendering.Style`
instance that is stored in its :attr:`style <ParticleType.style>` attribute. By default,
all :class:`particles <Particle>` are rendered according to the style of their type,
which can be changed at any time during simulation. However, each :class:`Particle`
instance also has a style that, when set, provides instructions on how to uniquely
render the :class:`Particle` instance. The style of a :class:`Particle` can be set
using the :attr:`style <ParticleHandle.style>` attribute of its handle. ::

    import tissue_forge as tf

    class MyParticleType(tf.ParticleTypeSpec):
        pass

    my_particle_type = MyParticleType.get()
    my_particle = my_particle_type()
    my_particle.style = tf.rendering.Style()
    my_particle.style.visible = True

Styling Particle Types in Python
^^^^^^^^^^^^^^^^^^^^^^^^^^^^^^^^^

The :class:`ParticleType` has a special procedure for specifying the style of
a type as a class definition in Python. The :attr:`style <ParticleType.style>`
attribute of a :class:`ParticleType` subclass can be defined in Python as a
dictionary with key-value pairs for particle type class definitions. The color
of a type can be specified with the key ``"color"`` and value of the name of a
color as a string. The visibility of a type can be specified with key
``"visible"`` and value of a Boolean. ::

    class MyBlueParticleType(tf.ParticleTypeSpec):
        style = {'color': 'CornflowerBlue', 'visible': False}
