# Supplementary material for: Tissue Forge: Interactive biological and biophysics simulation environment
Source: PLoS Comput Biol. 2023 Oct 23;19(10):e1010768. doi: 10.1371/journal.pcbi.1010768 (PMC10621971; doi:10.1371/journal.pcbi.1010768)
Supplement: S8 File — Tissue Forge version 0.1.1 source code. (ZIP) [file pcbi.1010768.s008.zip › tissue-forge-main/examples/C/TissueForgeExamples.cmake]

#*******************************************************************************
# This file is part of Tissue Forge.
# Copyright (c) 2022, 2023 T.J. Sego
# 
# This program is free software: you can redistribute it and/or modify
# it under the terms of the GNU Lesser General Public License as published
# by the Free Software Foundation, either version 3 of the License, or
# (at your option) any later version.
# 
# This program is distributed in the hope that it will be useful,
# but WITHOUT ANY WARRANTY; without even the implied warranty of
# MERCHANTABILITY or FITNESS FOR A PARTICULAR PURPOSE.  See the
# GNU General Public License for more details.
# 
# You should have received a copy of the GNU Lesser General Public License
# along with this program.  If not, see <http://www.gnu.org/licenses/>.
# 
#*******************************************************************************

find_package(CUDAToolkit)
find_package(assimp REQUIRED)
find_package(glfw3 REQUIRED)
if(UNIX OR CYGWIN)
    find_package(sbml-static REQUIRED)
else()
  if(MINGW)
    find_package(sbml-static REQUIRED)
  else()
    find_package(libsbml-static REQUIRED)
  endif()
endif()
find_package(TissueForge REQUIRED COMPONENTS CLib)

set(tfExamples_LIBS TissueForge::TissueForge_c)
if(UNIX)
    list(APPEND tfExamples_LIBS m)
endif()

set(tfExamples_INCLUDES ${TISSUEFORGE_C_INCLUDE_DIRS})
