# Supplementary material for: Tissue Forge: Interactive biological and biophysics simulation environment
Source: PLoS Comput Biol. 2023 Oct 23;19(10):e1010768. doi: 10.1371/journal.pcbi.1010768 (PMC10621971; doi:10.1371/journal.pcbi.1010768)
Supplement: S8 File — Tissue Forge version 0.1.1 source code. (ZIP) [file pcbi.1010768.s008.zip › tissue-forge-main/examples/C/argon/argon.c]

/*******************************************************************************
 * This file is part of Tissue Forge.
 * Copyright (c) 2022, 2023 T.J. Sego
 * 
 * This program is free software: you can redistribute it and/or modify
 * it under the terms of the GNU Lesser General Public License as published
 * by the Free Software Foundation, either version 3 of the License, or
 * (at your option) any later version.
 * 
 * This program is distributed in the hope that it will be useful,
 * but WITHOUT ANY WARRANTY; without even the implied warranty of
 * MERCHANTABILITY or FITNESS FOR A PARTICULAR PURPOSE.  See the
 * GNU General Public License for more details.
 * 
 * You should have received a copy of the GNU Lesser General Public License
 * along with this program.  If not, see <http://www.gnu.org/licenses/>.
 * 
 ******************************************************************************/

#include <TissueForge_c.h>


int main(int argc, char** argv) {
    //  dimensions of universe
    tfFloat_t dim[] = {10.0, 10.0, 10.0};

    int cells[] = {5, 5, 5};
    tfFloatP_t cutoff = 1.0;

    // new simulator
    struct tfSimulatorConfigHandle config;
    struct tfUniverseConfigHandle uconfig;
    tfSimulatorConfig_init(&config);
    tfSimulatorConfig_getUniverseConfig(&config, &uconfig);
    tfUniverseConfig_setDim(&uconfig, dim);
    tfUniverseConfig_setCells(&uconfig, cells);
    tfUniverseConfig_setCutoff(&uconfig, cutoff);
    tfInitC(&config, NULL, 0);

    // create a potential representing a 12-6 Lennard-Jones potential
    struct tfPotentialHandle pot;
    tfFloatP_t pottol = 1.0e-3;
    tfPotential_create_lennard_jones_12_6(&pot, 0.275, 1.0, 9.5075e-06, 6.1545e-03, &pottol);

    // create a particle type
    struct tfParticleTypeHandle Argon;
    tfParticleType_init(&Argon);
    tfParticleType_setName(&Argon, "ArgonType");
    tfParticleType_setRadius(&Argon, 0.1);
    tfParticleType_setMass(&Argon, 39.4);
    tfParticleType_registerType(&Argon);

    // bind the potential with the *TYPES* of the particles
    tfBindTypes(&pot, &Argon, &Argon, 0);

    // uniform cube
    tfParticleType_factory(&Argon, NULL, 2500, NULL, NULL);

    // run the simulator
    tfShow();

    return 0;
}
