# Supplementary material for: Tissue Forge: Interactive biological and biophysics simulation environment
Source: PLoS Comput Biol. 2023 Oct 23;19(10):e1010768. doi: 10.1371/journal.pcbi.1010768 (PMC10621971; doi:10.1371/journal.pcbi.1010768)
Supplement: S8 File — Tissue Forge version 0.1.1 source code. (ZIP) [file pcbi.1010768.s008.zip › tissue-forge-main/examples/py/argon.py]

# ******************************************************************************
# This file is part of Tissue Forge.
# Copyright (c) 2022, 2023 T.J. Sego
# 
# This program is free software: you can redistribute it and/or modify
# it under the terms of the GNU Lesser General Public License as published
# by the Free Software Foundation, either version 3 of the License, or
# (at your option) any later version.
# 
# This program is distributed in the hope that it will be useful,
# but WITHOUT ANY WARRANTY; without even the implied warranty of
# MERCHANTABILITY or FITNESS FOR A PARTICULAR PURPOSE.  See the
# GNU General Public License for more details.
# 
# You should have received a copy of the GNU Lesser General Public License
# along with this program.  If not, see <http://www.gnu.org/licenses/>.
# 
# ******************************************************************************

import tissue_forge as tf
import numpy as np

# dimensions of universe
dim = [10., 10., 10.]

# new simulator
tf.init(dim=dim)

# create a potential representing a 12-6 Lennard-Jones potential
pot = tf.Potential.lennard_jones_12_6(0.275, 3.0, 9.5075e-06, 6.1545e-03, 1.0e-3)


# create a particle type
class ArgonType(tf.ParticleTypeSpec):
    radius = 0.1
    mass = 39.4


# Register and get the particle type; registration always only occurs once
Argon = ArgonType.get()

# bind the potential with the *TYPES* of the particles
tf.bind.types(pot, Argon, Argon)

# create lots of particles in a uniform random cube
Argon.factory(positions=np.random.uniform(low=0, high=10, size=(10000, 3)))

# run the simulator interactive
tf.run()
