# Supplementary material for: Tissue Forge: Interactive biological and biophysics simulation environment
Source: PLoS Comput Biol. 2023 Oct 23;19(10):e1010768. doi: 10.1371/journal.pcbi.1010768 (PMC10621971; doi:10.1371/journal.pcbi.1010768)
Supplement: S8 File — Tissue Forge version 0.1.1 source code. (ZIP) [file pcbi.1010768.s008.zip › tissue-forge-main/examples/py/dpd1.py]

# ******************************************************************************
# This file is part of Tissue Forge.
# Copyright (c) 2022, 2023 T.J. Sego
# 
# This program is free software: you can redistribute it and/or modify
# it under the terms of the GNU Lesser General Public License as published
# by the Free Software Foundation, either version 3 of the License, or
# (at your option) any later version.
# 
# This program is distributed in the hope that it will be useful,
# but WITHOUT ANY WARRANTY; without even the implied warranty of
# MERCHANTABILITY or FITNESS FOR A PARTICULAR PURPOSE.  See the
# GNU General Public License for more details.
# 
# You should have received a copy of the GNU Lesser General Public License
# along with this program.  If not, see <http://www.gnu.org/licenses/>.
# 
# ******************************************************************************

import tissue_forge as tf

tf.init(dt=0.1, dim=[15, 12, 10],
        bc={'x': 'periodic', 'y': 'periodic', 'z': 'no_slip'},
        perfcounter_period=100)

# lattice spacing
a = 0.7


class AType(tf.ParticleTypeSpec):
    radius = 0.3
    style = {"color": "seagreen"}
    dynamics = tf.Newtonian
    mass = 10


A = AType.get()

dpd = tf.Potential.dpd(sigma=1.5)

tf.bind.types(dpd, A, A)

f = tf.CustomForce([0.01, 0, 0])

tf.bind.force(f, A)

uc = tf.lattice.sc(a, A)

parts = tf.lattice.create_lattice(uc, [15, 15, 15])

tf.run()
