# Supplementary material for: Tissue Forge: Interactive biological and biophysics simulation environment
Source: PLoS Comput Biol. 2023 Oct 23;19(10):e1010768. doi: 10.1371/journal.pcbi.1010768 (PMC10621971; doi:10.1371/journal.pcbi.1010768)
Supplement: S8 File — Tissue Forge version 0.1.1 source code. (ZIP) [file pcbi.1010768.s008.zip › tissue-forge-main/examples/py/epiboly_plotting.py]

# ******************************************************************************
# This file is part of Tissue Forge.
# Copyright (c) 2022, 2023 T.J. Sego
# 
# This program is free software: you can redistribute it and/or modify
# it under the terms of the GNU Lesser General Public License as published
# by the Free Software Foundation, either version 3 of the License, or
# (at your option) any later version.
# 
# This program is distributed in the hope that it will be useful,
# but WITHOUT ANY WARRANTY; without even the implied warranty of
# MERCHANTABILITY or FITNESS FOR A PARTICULAR PURPOSE.  See the
# GNU General Public License for more details.
# 
# You should have received a copy of the GNU Lesser General Public License
# along with this program.  If not, see <http://www.gnu.org/licenses/>.
# 
# ******************************************************************************

import tissue_forge as tf
import numpy as np
import math

import matplotlib
import matplotlib.pyplot as plt

print(matplotlib.__version__)

# potential cutoff distance
cutoff = 10

# number of particles
count = 6000

# number of time points we avg things
avg_pts = 3

# dimensions of universe
dim = [30., 30., 30.]

# new simulator
tf.init(dim=dim, cutoff=cutoff, dt=0.002)

clump_radius = 2

# number of bins we use for averaging
avg_bins = 3

prev_pos = np.zeros((count, 3))
avg_vel = np.zeros((count, 3))
avg_pos = np.zeros((count, 3))
avg_index = 0

# the output display array.
# matplotlib uses (Y:X) axis arrays instead of (X:Y)
display_velocity = np.zeros((100, 200))
display_velocity_count = np.zeros((100, 200))

# keep a handle on all the cells we've made.
cells = count * [None]


def cartesian_to_spherical(pt, origin):
    """
    Convert a given point in cartesian to a point in spherical (r, theta, phi)
    relative to the origin.
    """

    pt = pt - origin
    r = np.linalg.norm(pt)
    theta = math.atan2(pt[1], pt[0])
    if theta < 0:
        theta = theta + 2 * math.pi
    phi = math.acos(pt[2] / r)
    return np.array((r, theta, phi))


def spherical_index_from_cartesian(pos, origin, theta_bins, phi_bins):
    """
    calculates the i,j indexex in a 2D array of size irange,jrange
    from a given cartesian coordinate and origin.

    theta_bins is number of bins in the theta direction
    phi_bins is number of bins in the phi direction
    """

    # get spherical coordinates in (r, theta, phi)
    sph = cartesian_to_spherical(pos, origin)

    # i is the horizontal axis, theta axis, and j is vertica, the phi
    i = math.floor(sph[1] / (2. * np.pi) * theta_bins)
    j = math.floor(sph[2] / (np.pi + np.finfo(np.float32).eps) * phi_bins)

    return i, j


class YolkType(tf.ParticleTypeSpec):
    mass = 500000
    radius = 6


class CellType(tf.ParticleTypeSpec):
    mass = 5
    radius = 0.25
    target_temperature = 0
    dynamics = tf.Overdamped


Yolk = YolkType.get()
Cell = CellType.get()

total_height = 2 * Yolk.radius + 2 * clump_radius
yshift = total_height/2 - Yolk.radius
cshift = total_height/2 - 1.3 * clump_radius


pot_yc = tf.Potential.morse(d=1, a=6, min=0, r0=6.0, max=9, shifted=False)
pot_cc = tf.Potential.morse(d=0.1, a=9, min=0, r0=0.25, max=0.6, shifted=False)

# bind the potential with the *TYPES* of the particles
tf.bind.types(pot_yc, Yolk, Cell)
tf.bind.types(pot_cc, Cell, Cell)

# create a random force. In overdamped dynamcis, we neeed a random force to
# enable the objects to move around, otherwise they tend to get trapped
# in a potential
rforce = tf.Force.random(mean=0, std=1)

# bind it just like any other force
tf.bind.force(rforce, Cell)

yolk = Yolk(position=tf.Universe.center + [0., 0., -yshift])

for i, p in enumerate(tf.random_points(tf.PointsType.SolidSphere.value, count)):
    pos = p * clump_radius + tf.Universe.center
    cells[i] = Cell(position=pos + [0., 0., cshift])


def calc_avg_pos(e):
    global avg_index
    print("calc_avg_pos, index: ", avg_index)

    for i, p in enumerate(cells):
        avg_vel[i] += p.position - prev_pos[i]
        prev_pos[i] = p.position
        avg_pos[i] += p.position

    if avg_index == (avg_bins - 1):

        avg_pos[:] = avg_pos / avg_bins

        for i in range(count):
            # get the theta / phi index from the cartesian coordinate
            # remeber, matplotlib is backwards and wants matricies in
            # transposed order.
            ii, jj = spherical_index_from_cartesian(avg_pos[i],
                                                    yolk.position,
                                                    display_velocity.shape[1],
                                                    display_velocity.shape[0])

            # counts of samples we have for this spherical coordinate
            display_velocity_count[jj, ii] += 1

            # velocity of the vertical (y) direction
            display_velocity[jj, ii] += avg_vel[i][1] / avg_bins

        display_velocity[:] = display_velocity / avg_bins

        Z = display_velocity

        plt.pause(0.01)
        plt.clf()
        # plt.contour(Z)

        yy = np.linspace(0, np.pi, num=100)
        xx = np.linspace(0, 2 * np.pi, num=200)
        c = plt.pcolormesh(xx, yy, Z, cmap='jet')
        plt.colorbar(c)
        plt.show(block=False)

        avg_pos[:] = 0
        avg_vel[:] = 0
        display_velocity_count[:] = 0
        display_velocity[:] = 0

    # bump counter where we store velocity info to be averaged
    avg_index = (avg_index + 1) % avg_bins


tf.event.on_time(invoke_method=calc_avg_pos, period=0.01)

# run the simulator interactive
tf.run()
